# Supplementary material for: Blue thermally activated delayed fluorescence emitters incorporating acridan analogues with heavy group 14 elements for high-efficiency doped and non-doped OLEDs
Source: Chem Sci. 2019 Oct 29;10(46):10687–97. doi: 10.1039/c9sc04492b (PMC7069243; doi:10.1039/c9sc04492b)
Supplement: Supplementary file 2 [file SC-010-C9SC04492B-s002.cif]

# Electronic Supplementary Material (ESI) for Chemical Science.
# This journal is © The Royal Society of Chemistry 2019

####################################################################### 
# 
# This file contains crystal structure data downloaded from the 
# Cambridge Structural Database (CSD) hosted by the Cambridge 
# Crystallographic Data Centre (CCDC).
# 
# Full information about CCDC data access policies and citation 
# guidelines are available at http://www.ccdc.cam.ac.uk/access/V1 
# 
# Audit and citation data items may have been added by the CCDC. 
# Please retain this information to preserve the provenance of 
# this file and to allow appropriate attribution of the data. 
# 
#######################################################################

data_MPASi-BS
_database_code_depnum_ccdc_archive 'CCDC 1948037'
loop_
_audit_author_name
_audit_author_address
'Kyohei Matsuo'
;Nara Institute of Science and Technology
Japan
;
_audit_update_record             
;
2019-08-20 deposited with the CCDC.	2019-10-22 downloaded from the CCDC.
;

_audit_creation_method           SHELXL-2016/6
_shelx_SHELXL_version_number     2016/6
_chemical_name_systematic        ?
_chemical_name_common            ?
_chemical_melting_point          ?
_chemical_formula_moiety         ?
_chemical_formula_sum            'C53 H52 B N S Si'
_chemical_formula_weight         773.91

loop_
_atom_type_symbol
_atom_type_description
_atom_type_scat_dispersion_real
_atom_type_scat_dispersion_imag
_atom_type_scat_source
C C 0.0033 0.0016 'International Tables Vol C Tables 4.2.6.8 and 6.1.1.4'
H H 0.0000 0.0000 'International Tables Vol C Tables 4.2.6.8 and 6.1.1.4'
B B 0.0013 0.0007 'International Tables Vol C Tables 4.2.6.8 and 6.1.1.4'
N N 0.0061 0.0033 'International Tables Vol C Tables 4.2.6.8 and 6.1.1.4'
S S 0.1246 0.1234 'International Tables Vol C Tables 4.2.6.8 and 6.1.1.4'
Si Si 0.0817 0.0704 'International Tables Vol C Tables 4.2.6.8 and 6.1.1.4'

_space_group_crystal_system      monoclinic
_space_group_IT_number           14
_space_group_name_H-M_alt        'P 21/n'
_space_group_name_Hall           '-P 2yn'

_shelx_space_group_comment       
;
The symmetry employed for this shelxl refinement is uniquely defined
by the following loop, which should always be used as a source of
symmetry information in preference to the above space-group names.
They are only intended as comments.
;

loop_
_space_group_symop_operation_xyz
'x, y, z'
'-x+1/2, y+1/2, -z+1/2'
'-x, -y, -z'
'x-1/2, -y-1/2, z-1/2'

_cell_length_a                   16.28(3)
_cell_length_b                   8.916(15)
_cell_length_c                   30.47(5)
_cell_angle_alpha                90
_cell_angle_beta                 97.92(3)
_cell_angle_gamma                90
_cell_volume                     4381(13)
_cell_formula_units_Z            4
_cell_measurement_temperature    163(2)
_cell_measurement_reflns_used    6265
_cell_measurement_theta_min      2.7
_cell_measurement_theta_max      28.9

_exptl_crystal_description       Block
_exptl_crystal_colour            Colorless
_exptl_crystal_density_meas      ?
_exptl_crystal_density_method    ?
_exptl_crystal_density_diffrn    1.173
_exptl_crystal_F_000             1648
_exptl_transmission_factor_min   ?
_exptl_transmission_factor_max   ?
_exptl_crystal_size_max          0.130
_exptl_crystal_size_mid          0.080
_exptl_crystal_size_min          0.050
_exptl_absorpt_coefficient_mu    0.138
_shelx_estimated_absorpt_T_min   0.982
_shelx_estimated_absorpt_T_max   0.993
_exptl_absorpt_correction_type   Multi-scan
_exptl_absorpt_correction_T_min  0.781
_exptl_absorpt_correction_T_max  1.000
_exptl_absorpt_process_details   
;
Absorption correction given as Multi-scan
;
_exptl_absorpt_special_details   ?
_diffrn_ambient_temperature      163(2)
_diffrn_radiation_wavelength     0.71075
_diffrn_radiation_type           MoK\a
_diffrn_source                   'Rotating Anode'
_diffrn_measurement_device_type  
;
Rigaku Saturn724+ (4x4 bin mode)
;
_diffrn_measurement_method       'profile data from \w-scans'
_diffrn_detector_area_resol_mean 28.5714
_diffrn_reflns_number            46622
_diffrn_reflns_av_unetI/netI     0.0700
_diffrn_reflns_av_R_equivalents  0.0892
_diffrn_reflns_limit_h_min       -21
_diffrn_reflns_limit_h_max       21
_diffrn_reflns_limit_k_min       -11
_diffrn_reflns_limit_k_max       11
_diffrn_reflns_limit_l_min       -39
_diffrn_reflns_limit_l_max       39
_diffrn_reflns_theta_min         2.652
_diffrn_reflns_theta_max         27.500
_diffrn_reflns_theta_full        25.242
_diffrn_measured_fraction_theta_max 0.997
_diffrn_measured_fraction_theta_full 0.997
_diffrn_reflns_Laue_measured_fraction_max 0.997
_diffrn_reflns_Laue_measured_fraction_full 0.997
_diffrn_reflns_point_group_measured_fraction_max 0.997
_diffrn_reflns_point_group_measured_fraction_full 0.997
_reflns_number_total             10032
_reflns_number_gt                5930
_reflns_threshold_expression     'I > 2\s(I)'
_reflns_Friedel_coverage         0.000
_reflns_Friedel_fraction_max     .
_reflns_Friedel_fraction_full    .

_reflns_special_details          
;
 Reflections were merged by SHELXL according to the crystal
 class for the calculation of statistics and refinement.
 
 _reflns_Friedel_fraction is defined as the number of unique
 Friedel pairs measured divided by the number that would be
 possible theoretically, ignoring centric projections and
 systematic absences.
;

_computing_data_collection       'CrystalClear-SM Expert 2.0 r16 (Rigaku, 2014)'
_computing_cell_refinement       'CrystalClear-SM Expert 2.0 r16 (Rigaku, 2014)'
_computing_data_reduction        'CrystalClear-SM Expert 2.0 r16 (Rigaku, 2014)'
_computing_structure_solution    SHELXT
_computing_structure_refinement  'SHELXL-2016/6 (Sheldrick, 2016)'
_computing_molecular_graphics    ?
_computing_publication_material  ?
_refine_special_details          ?
_refine_ls_structure_factor_coef Fsqd
_refine_ls_matrix_type           full
_refine_ls_weighting_scheme      calc
_refine_ls_weighting_details     
'w=1/[\s^2^(Fo^2^)+(0.0736P)^2^+0.4591P] where P=(Fo^2^+2Fc^2^)/3'
_atom_sites_solution_primary     ?
_atom_sites_solution_secondary   ?
_atom_sites_solution_hydrogens   geom
_refine_ls_hydrogen_treatment    constr
_refine_ls_extinction_method     none
_refine_ls_extinction_coef       .
_refine_ls_number_reflns         10032
_refine_ls_number_parameters     548
_refine_ls_number_restraints     6
_refine_ls_R_factor_all          0.1209
_refine_ls_R_factor_gt           0.0681
_refine_ls_wR_factor_ref         0.1773
_refine_ls_wR_factor_gt          0.1492
_refine_ls_goodness_of_fit_ref   1.068
_refine_ls_restrained_S_all      1.069
_refine_ls_shift/su_max          0.001
_refine_ls_shift/su_mean         0.000

loop_
_atom_site_label
_atom_site_type_symbol
_atom_site_fract_x
_atom_site_fract_y
_atom_site_fract_z
_atom_site_U_iso_or_equiv
_atom_site_adp_type
_atom_site_occupancy
_atom_site_site_symmetry_order
_atom_site_calc_flag
_atom_site_refinement_flags_posn
_atom_site_refinement_flags_adp
_atom_site_refinement_flags_occupancy
_atom_site_disorder_assembly
_atom_site_disorder_group
S1 S 0.54743(4) 0.38160(9) 0.29297(2) 0.0485(2) Uani 1 1 d . . . . .
B1 B 0.45686(18) 0.5745(3) 0.36190(9) 0.0353(6) Uani 1 1 d . . . . .
C1 C 0.44116(17) 0.4139(3) 0.29005(8) 0.0420(6) Uani 1 1 d . . . . .
C2 C 0.39256(19) 0.3444(3) 0.25416(9) 0.0532(8) Uani 1 1 d . . . . .
H1 H 0.418378 0.286992 0.233629 0.064 Uiso 1 1 calc R U . . .
C3 C 0.3083(2) 0.3589(4) 0.24863(10) 0.0630(9) Uani 1 1 d . . . . .
H2 H 0.275645 0.311137 0.224377 0.076 Uiso 1 1 calc R U . . .
C4 C 0.27027(19) 0.4434(4) 0.27836(10) 0.0637(9) Uani 1 1 d . . . . .
H3 H 0.211604 0.452803 0.274763 0.076 Uiso 1 1 calc R U . . .
C5 C 0.31793(17) 0.5127(4) 0.31280(9) 0.0520(8) Uani 1 1 d . . . . .
H4 H 0.291148 0.572125 0.332493 0.062 Uiso 1 1 calc R U . . .
C6 C 0.40512(16) 0.5004(3) 0.32054(8) 0.0385(6) Uani 1 1 d . . . . .
C7 C 0.59489(16) 0.4693(3) 0.34113(8) 0.0391(6) Uani 1 1 d . . . . .
C8 C 0.68084(16) 0.4507(3) 0.34950(9) 0.0417(6) Uani 1 1 d . . . . .
H5 H 0.707929 0.395421 0.329031 0.050 Uiso 1 1 calc R U . . .
C9 C 0.72789(16) 0.5108(3) 0.38693(9) 0.0405(6) Uani 1 1 d . . . . .
C10 C 0.68534(16) 0.5936(3) 0.41641(9) 0.0408(6) Uani 1 1 d . . . . .
H6 H 0.715024 0.636808 0.442377 0.049 Uiso 1 1 calc R U . . .
C11 C 0.60133(16) 0.6111(3) 0.40732(8) 0.0395(6) Uani 1 1 d . . . . .
H7 H 0.574713 0.667352 0.427787 0.047 Uiso 1 1 calc R U . . .
C12 C 0.55085(15) 0.5519(3) 0.36970(8) 0.0354(6) Uani 1 1 d . . . . .
C13 C 0.41286(14) 0.6634(3) 0.39689(8) 0.0335(5) Uani 1 1 d . . . . .
C14 C 0.37624(15) 0.5831(3) 0.42845(8) 0.0373(6) Uani 1 1 d . . . . .
C15 C 0.34259(16) 0.6590(3) 0.46160(8) 0.0409(6) Uani 1 1 d . . . . .
H8 H 0.317917 0.602621 0.482792 0.049 Uiso 1 1 calc R U . . .
C16 C 0.34376(16) 0.8133(3) 0.46480(8) 0.0414(6) Uani 1 1 d . . . . .
C17 C 0.37894(15) 0.8920(3) 0.43289(8) 0.0387(6) Uani 1 1 d . . . . .
H9 H 0.379342 0.998455 0.434060 0.046 Uiso 1 1 calc R U . . .
C18 C 0.41351(15) 0.8214(3) 0.39940(8) 0.0361(6) Uani 1 1 d . . . . .
C19 C 0.37596(17) 0.4133(3) 0.42804(8) 0.0410(6) Uani 1 1 d . . . . .
H10 H 0.397185 0.380637 0.400281 0.049 Uiso 1 1 calc R U . . .
C20 C 0.28882(19) 0.3494(4) 0.42668(12) 0.0656(9) Uani 1 1 d . . . . .
H11 H 0.268841 0.368170 0.455085 0.098 Uiso 1 1 calc R U . . .
H12 H 0.289953 0.241177 0.421245 0.098 Uiso 1 1 calc R U . . .
H13 H 0.251616 0.397927 0.402831 0.098 Uiso 1 1 calc R U . . .
C21 C 0.4353(2) 0.3510(3) 0.46705(10) 0.0603(8) Uani 1 1 d . . . . .
H14 H 0.491575 0.387056 0.465285 0.090 Uiso 1 1 calc R U . . .
H15 H 0.434524 0.241134 0.465964 0.090 Uiso 1 1 calc R U . . .
H16 H 0.417700 0.384828 0.494913 0.090 Uiso 1 1 calc R U . . .
C22 C 0.3062(2) 0.8932(3) 0.50085(9) 0.0568(8) Uani 1 1 d D . . . .
H17A H 0.336441 0.990561 0.506294 0.085 Uiso 0.509(7) 1 calc R U P A 3
H17B H 0.307760 0.820215 0.525861 0.085 Uiso 0.491(7) 1 calc R U P A 4
C23 C 0.2156(2) 0.9310(5) 0.48708(12) 0.0874(13) Uani 1 1 d . . . . .
H18 H 0.210428 1.001505 0.462186 0.131 Uiso 1 1 calc R U . . .
H19 H 0.192959 0.976753 0.512091 0.131 Uiso 1 1 calc R U . . .
H20 H 0.184781 0.839091 0.478065 0.131 Uiso 1 1 calc R U . . .
C24A C 0.3158(4) 0.8087(5) 0.54525(12) 0.0535(19) Uani 0.509(7) 1 d D . P A 3
H21A H 0.290047 0.867085 0.566976 0.080 Uiso 0.509(7) 1 calc R U P A 3
H22A H 0.288542 0.710755 0.541071 0.080 Uiso 0.509(7) 1 calc R U P A 3
H23A H 0.374803 0.794529 0.556011 0.080 Uiso 0.509(7) 1 calc R U P A 3
C24B C 0.3531(4) 1.0333(6) 0.5202(2) 0.073(3) Uani 0.491(7) 1 d D . P A 4
H21B H 0.324015 1.076943 0.543259 0.109 Uiso 0.491(7) 1 calc R U P A 4
H22B H 0.409498 1.005040 0.533138 0.109 Uiso 0.491(7) 1 calc R U P A 4
H23B H 0.355815 1.107104 0.496636 0.109 Uiso 0.491(7) 1 calc R U P A 4
C25 C 0.45132(16) 0.9127(3) 0.36510(9) 0.0429(6) Uani 1 1 d D . . . .
H24A H 0.500585 0.855156 0.358064 0.064 Uiso 0.59(2) 1 calc R U P B 1
H24B H 0.479622 0.842390 0.346467 0.064 Uiso 0.41(2) 1 calc R U P B 2
C26A C 0.3909(5) 0.9230(16) 0.3219(2) 0.062(3) Uani 0.59(2) 1 d D . P B 1
H25A H 0.371315 0.822248 0.312784 0.093 Uiso 0.59(2) 1 calc R U P B 1
H26A H 0.343476 0.985793 0.326588 0.093 Uiso 0.59(2) 1 calc R U P B 1
H27A H 0.419240 0.967400 0.298669 0.093 Uiso 0.59(2) 1 calc R U P B 1
C27A C 0.4826(8) 1.0677(9) 0.3799(3) 0.055(2) Uani 0.59(2) 1 d D . P B 1
H28A H 0.505641 1.117282 0.355621 0.082 Uiso 0.59(2) 1 calc R U P B 1
H29A H 0.436485 1.127497 0.388082 0.082 Uiso 0.59(2) 1 calc R U P B 1
H30A H 0.525730 1.058384 0.405561 0.082 Uiso 0.59(2) 1 calc R U P B 1
C26B C 0.3854(7) 1.002(2) 0.3345(6) 0.071(4) Uani 0.41(2) 1 d D . P B 2
H25B H 0.412320 1.058671 0.312993 0.107 Uiso 0.41(2) 1 calc R U P B 2
H26B H 0.345097 0.931818 0.318774 0.107 Uiso 0.41(2) 1 calc R U P B 2
H27B H 0.356815 1.070765 0.352302 0.107 Uiso 0.41(2) 1 calc R U P B 2
C27B C 0.5157(9) 1.0222(19) 0.3877(5) 0.070(4) Uani 0.41(2) 1 d D . P B 2
H28B H 0.539473 1.080134 0.365198 0.105 Uiso 0.41(2) 1 calc R U P B 2
H29B H 0.489232 1.090590 0.406691 0.105 Uiso 0.41(2) 1 calc R U P B 2
H30B H 0.559873 0.966228 0.405829 0.105 Uiso 0.41(2) 1 calc R U P B 2
N1 N 0.81446(13) 0.4928(3) 0.39572(7) 0.0436(6) Uani 1 1 d . . . . .
C28 C 0.85993(15) 0.4398(3) 0.36143(9) 0.0404(6) Uani 1 1 d . . . . .
C29 C 0.84911(17) 0.2952(3) 0.34597(11) 0.0513(8) Uani 1 1 d . . . . .
H31 H 0.813468 0.228518 0.358684 0.062 Uiso 1 1 calc R U . . .
C30 C 0.89026(18) 0.2480(3) 0.31195(11) 0.0563(8) Uani 1 1 d . . . . .
H32 H 0.880233 0.149616 0.300455 0.068 Uiso 1 1 calc R U . . .
C31 C 0.94554(18) 0.3386(3) 0.29403(10) 0.0525(8) Uani 1 1 d . . . . .
C32 C 0.95759(16) 0.4821(3) 0.31099(9) 0.0443(7) Uani 1 1 d . . . . .
H33 H 0.996576 0.545530 0.299653 0.053 Uiso 1 1 calc R U . . .
C33 C 0.91436(16) 0.5371(3) 0.34428(8) 0.0384(6) Uani 1 1 d . . . . .
C34 C 0.9904(2) 0.2849(4) 0.25671(12) 0.0789(11) Uani 1 1 d . . . . .
H34 H 0.952147 0.285138 0.228914 0.118 Uiso 1 1 calc R U . . .
H35 H 1.011082 0.182826 0.263078 0.118 Uiso 1 1 calc R U . . .
H36 H 1.037191 0.351822 0.253945 0.118 Uiso 1 1 calc R U . . .
C35 C 0.86132(16) 0.5643(3) 0.43386(9) 0.0445(7) Uani 1 1 d . . . . .
C36 C 0.85533(18) 0.5139(4) 0.47633(10) 0.0596(9) Uani 1 1 d . . . . .
H37 H 0.820664 0.431011 0.480671 0.071 Uiso 1 1 calc R U . . .
C37 C 0.9006(2) 0.5856(5) 0.51280(10) 0.0668(10) Uani 1 1 d . . . . .
H38 H 0.895463 0.551260 0.541816 0.080 Uiso 1 1 calc R U . . .
C38 C 0.9523(2) 0.7045(4) 0.50769(10) 0.0587(9) Uani 1 1 d . . . . .
C39 C 0.95900(18) 0.7501(3) 0.46521(9) 0.0503(7) Uani 1 1 d . . . . .
H39 H 0.995542 0.830347 0.461079 0.060 Uiso 1 1 calc R U . . .
C40 C 0.91388(16) 0.6826(3) 0.42761(8) 0.0410(6) Uani 1 1 d . . . . .
C41 C 0.9993(2) 0.7806(5) 0.54793(10) 0.0852(13) Uani 1 1 d . . . . .
H40 H 1.054820 0.808174 0.541747 0.128 Uiso 1 1 calc R U . . .
H41 H 1.004031 0.711870 0.573250 0.128 Uiso 1 1 calc R U . . .
H42 H 0.969411 0.871132 0.554856 0.128 Uiso 1 1 calc R U . . .
Si1 Si 0.92244(4) 0.72731(8) 0.36887(2) 0.03698(19) Uani 1 1 d . . . . .
C42 C 0.83108(16) 0.8393(3) 0.34300(8) 0.0374(6) Uani 1 1 d . . . . .
C43 C 0.81179(18) 0.8485(4) 0.29717(9) 0.0518(7) Uani 1 1 d . . . . .
H43 H 0.846559 0.799194 0.279107 0.062 Uiso 1 1 calc R U . . .
C44 C 0.7437(2) 0.9269(4) 0.27715(11) 0.0668(9) Uani 1 1 d . . . . .
H44 H 0.732945 0.933387 0.245764 0.080 Uiso 1 1 calc R U . . .
C45 C 0.6920(2) 0.9949(4) 0.30262(13) 0.0662(9) Uani 1 1 d . . . . .
H45 H 0.644763 1.048229 0.288987 0.079 Uiso 1 1 calc R U . . .
C46 C 0.70837(19) 0.9864(3) 0.34803(12) 0.0616(9) Uani 1 1 d . . . . .
H46 H 0.672186 1.033461 0.365767 0.074 Uiso 1 1 calc R U . . .
C47 C 0.77757(17) 0.9094(3) 0.36801(9) 0.0462(7) Uani 1 1 d . . . . .
H47 H 0.788397 0.904563 0.399418 0.055 Uiso 1 1 calc R U . . .
C48 C 1.02356(16) 0.8194(3) 0.36437(8) 0.0397(6) Uani 1 1 d . . . . .
C49 C 1.09848(17) 0.7418(3) 0.37228(9) 0.0481(7) Uani 1 1 d . . . . .
H48 H 1.097777 0.637050 0.377874 0.058 Uiso 1 1 calc R U . . .
C50 C 1.17380(18) 0.8135(4) 0.37220(10) 0.0591(8) Uani 1 1 d . . . . .
H49 H 1.224185 0.758491 0.377470 0.071 Uiso 1 1 calc R U . . .
C51 C 1.1748(2) 0.9648(4) 0.36443(11) 0.0627(9) Uani 1 1 d . . . . .
H50 H 1.226279 1.015244 0.364778 0.075 Uiso 1 1 calc R U . . .
C52 C 1.1024(2) 1.0436(4) 0.35618(11) 0.0606(8) Uani 1 1 d . . . . .
H51 H 1.103529 1.148185 0.350278 0.073 Uiso 1 1 calc R U . . .
C53 C 1.02780(18) 0.9713(3) 0.35644(9) 0.0499(7) Uani 1 1 d . . . . .
H52 H 0.977863 1.027521 0.351011 0.060 Uiso 1 1 calc R U . . .

loop_
_atom_site_aniso_label
_atom_site_aniso_U_11
_atom_site_aniso_U_22
_atom_site_aniso_U_33
_atom_site_aniso_U_23
_atom_site_aniso_U_13
_atom_site_aniso_U_12
S1 0.0473(4) 0.0580(5) 0.0427(4) -0.0103(3) 0.0155(3) 0.0073(3)
B1 0.0388(16) 0.0368(16) 0.0321(15) 0.0041(12) 0.0108(12) 0.0004(13)
C1 0.0512(16) 0.0420(15) 0.0334(14) 0.0006(12) 0.0078(12) 0.0050(13)
C2 0.062(2) 0.0595(19) 0.0374(16) -0.0093(14) 0.0049(14) 0.0089(16)
C3 0.063(2) 0.080(2) 0.0434(17) -0.0145(16) -0.0027(15) 0.0001(18)
C4 0.0448(17) 0.092(3) 0.0521(19) -0.0195(18) -0.0016(15) 0.0080(17)
C5 0.0438(16) 0.070(2) 0.0417(16) -0.0107(15) 0.0042(13) 0.0098(15)
C6 0.0420(15) 0.0430(15) 0.0312(13) -0.0005(11) 0.0077(11) 0.0050(12)
C7 0.0449(15) 0.0392(15) 0.0354(14) 0.0029(11) 0.0140(12) 0.0068(12)
C8 0.0399(15) 0.0477(16) 0.0415(15) 0.0060(12) 0.0200(12) 0.0089(12)
C9 0.0381(14) 0.0428(15) 0.0426(15) 0.0111(12) 0.0129(12) 0.0063(12)
C10 0.0361(14) 0.0489(16) 0.0382(14) 0.0039(12) 0.0084(11) 0.0028(12)
C11 0.0404(15) 0.0439(15) 0.0359(14) 0.0038(12) 0.0115(12) 0.0028(12)
C12 0.0373(14) 0.0375(14) 0.0338(13) 0.0024(11) 0.0136(11) 0.0047(11)
C13 0.0290(12) 0.0399(14) 0.0316(13) -0.0031(11) 0.0040(10) 0.0031(11)
C14 0.0341(13) 0.0384(14) 0.0408(14) -0.0032(11) 0.0103(11) 0.0011(11)
C15 0.0455(15) 0.0410(15) 0.0394(15) -0.0024(12) 0.0166(12) -0.0003(12)
C16 0.0453(16) 0.0431(15) 0.0387(15) -0.0066(12) 0.0159(12) 0.0004(12)
C17 0.0392(14) 0.0365(14) 0.0420(15) -0.0010(12) 0.0110(12) 0.0053(12)
C18 0.0317(13) 0.0426(15) 0.0348(14) -0.0014(11) 0.0076(11) 0.0000(11)
C19 0.0482(16) 0.0389(15) 0.0378(14) -0.0055(12) 0.0133(12) 0.0006(12)
C20 0.059(2) 0.0465(18) 0.094(3) -0.0096(17) 0.0196(18) -0.0073(15)
C21 0.084(2) 0.0400(17) 0.0555(19) -0.0003(14) 0.0050(17) 0.0038(16)
C22 0.074(2) 0.0456(17) 0.0583(19) -0.0090(14) 0.0342(16) 0.0030(16)
C23 0.081(3) 0.121(3) 0.065(2) -0.015(2) 0.030(2) 0.043(2)
C24A 0.070(4) 0.052(4) 0.042(3) -0.018(3) 0.021(3) -0.008(3)
C24B 0.110(6) 0.070(5) 0.045(4) -0.014(3) 0.035(4) -0.007(4)
C25 0.0419(15) 0.0447(16) 0.0451(16) 0.0055(13) 0.0162(12) 0.0031(13)
C26A 0.060(4) 0.081(6) 0.046(4) 0.017(4) 0.012(3) -0.001(4)
C27A 0.066(6) 0.043(4) 0.059(4) 0.002(3) 0.024(4) -0.005(3)
C26B 0.064(6) 0.081(10) 0.068(8) 0.030(7) 0.005(5) -0.008(6)
C27B 0.052(7) 0.066(8) 0.094(8) 0.010(6) 0.018(6) -0.004(6)
N1 0.0324(12) 0.0537(14) 0.0474(13) 0.0100(11) 0.0147(10) 0.0056(10)
C28 0.0314(13) 0.0412(15) 0.0507(16) 0.0067(12) 0.0133(12) 0.0061(11)
C29 0.0381(15) 0.0355(15) 0.081(2) 0.0090(15) 0.0101(15) 0.0012(12)
C30 0.0437(17) 0.0365(16) 0.086(2) -0.0104(15) -0.0003(16) 0.0061(13)
C31 0.0430(16) 0.0484(17) 0.066(2) -0.0157(15) 0.0083(14) 0.0105(14)
C32 0.0402(15) 0.0485(17) 0.0464(16) -0.0043(13) 0.0133(13) -0.0001(13)
C33 0.0376(14) 0.0389(14) 0.0403(14) 0.0018(12) 0.0108(12) 0.0048(11)
C34 0.076(2) 0.076(3) 0.088(3) -0.039(2) 0.026(2) 0.008(2)
C35 0.0314(14) 0.0625(19) 0.0406(15) 0.0111(13) 0.0088(12) 0.0117(13)
C36 0.0414(17) 0.084(2) 0.057(2) 0.0292(17) 0.0188(15) 0.0142(16)
C37 0.056(2) 0.110(3) 0.0360(17) 0.0204(18) 0.0134(15) 0.036(2)
C38 0.0517(19) 0.086(2) 0.0381(17) 0.0000(16) 0.0070(14) 0.0275(18)
C39 0.0497(17) 0.0614(19) 0.0392(16) -0.0038(14) 0.0042(13) 0.0149(15)
C40 0.0359(14) 0.0489(16) 0.0394(15) 0.0036(12) 0.0100(12) 0.0132(12)
C41 0.095(3) 0.118(3) 0.0390(18) -0.0151(19) -0.0032(18) 0.039(2)
Si1 0.0397(4) 0.0378(4) 0.0346(4) 0.0005(3) 0.0096(3) 0.0036(3)
C42 0.0407(15) 0.0332(13) 0.0384(14) -0.0003(11) 0.0060(12) -0.0068(11)
C43 0.0485(17) 0.063(2) 0.0421(16) -0.0004(14) 0.0002(13) -0.0017(15)
C44 0.066(2) 0.079(2) 0.0502(19) 0.0023(17) -0.0102(17) -0.0025(19)
C45 0.054(2) 0.059(2) 0.077(2) 0.0100(18) -0.0221(18) 0.0047(17)
C46 0.0491(18) 0.0523(19) 0.083(3) -0.0033(17) 0.0066(17) 0.0098(15)
C47 0.0480(16) 0.0433(16) 0.0474(16) -0.0012(13) 0.0074(13) 0.0090(13)
C48 0.0403(15) 0.0470(16) 0.0322(14) -0.0034(12) 0.0065(11) 0.0013(12)
C49 0.0450(16) 0.0538(18) 0.0453(16) -0.0031(13) 0.0055(13) 0.0077(14)
C50 0.0377(16) 0.081(3) 0.059(2) -0.0133(17) 0.0084(14) 0.0047(16)
C51 0.0471(19) 0.080(3) 0.063(2) -0.0164(18) 0.0151(16) -0.0149(18)
C52 0.059(2) 0.0526(19) 0.071(2) -0.0009(16) 0.0143(17) -0.0145(16)
C53 0.0455(16) 0.0483(17) 0.0561(18) 0.0021(14) 0.0078(14) -0.0020(14)

_geom_special_details            
;
 All esds (except the esd in the dihedral angle between two l.s. planes)
 are estimated using the full covariance matrix.  The cell esds are taken
 into account individually in the estimation of esds in distances, angles
 and torsion angles; correlations between esds in cell parameters are only
 used when they are defined by crystal symmetry.  An approximate (isotropic)
 treatment of cell esds is used for estimating esds involving l.s. planes.
;

loop_
_geom_bond_atom_site_label_1
_geom_bond_atom_site_label_2
_geom_bond_distance
_geom_bond_site_symmetry_2
_geom_bond_publ_flag
S1 C1 1.744(4) . ?
S1 C7 1.746(3) . ?
B1 C12 1.529(5) . ?
B1 C6 1.563(4) . ?
B1 C13 1.577(4) . ?
C1 C6 1.397(4) . ?
C1 C2 1.403(4) . ?
C2 C3 1.365(5) . ?
C2 H1 0.9500 . ?
C3 C4 1.388(4) . ?
C3 H2 0.9500 . ?
C4 C5 1.364(4) . ?
C4 H3 0.9500 . ?
C5 C6 1.411(4) . ?
C5 H4 0.9500 . ?
C7 C8 1.397(4) . ?
C7 C12 1.409(4) . ?
C8 C9 1.391(4) . ?
C8 H5 0.9500 . ?
C9 N1 1.407(4) . ?
C9 C10 1.415(4) . ?
C10 C11 1.366(4) . ?
C10 H6 0.9500 . ?
C11 C12 1.417(4) . ?
C11 H7 0.9500 . ?
C13 C14 1.396(4) . ?
C13 C18 1.411(4) . ?
C14 C15 1.389(4) . ?
C14 C19 1.515(4) . ?
C15 C16 1.379(4) . ?
C15 H8 0.9500 . ?
C16 C17 1.385(4) . ?
C16 C22 1.508(4) . ?
C17 C18 1.383(4) . ?
C17 H9 0.9500 . ?
C18 C25 1.521(4) . ?
C19 C20 1.524(5) . ?
C19 C21 1.529(4) . ?
C19 H10 1.0000 . ?
C20 H11 0.9800 . ?
C20 H12 0.9800 . ?
C20 H13 0.9800 . ?
C21 H14 0.9800 . ?
C21 H15 0.9800 . ?
C21 H16 0.9800 . ?
C22 C23 1.515(5) . ?
C22 C24A 1.538(2) . ?
C22 C24B 1.539(2) . ?
C22 H17A 1.0000 . ?
C22 H17B 1.0000 . ?
C23 H18 0.9800 . ?
C23 H19 0.9800 . ?
C23 H20 0.9800 . ?
C24A H21A 0.9800 . ?
C24A H22A 0.9800 . ?
C24A H23A 0.9800 . ?
C24B H21B 0.9800 . ?
C24B H22B 0.9800 . ?
C24B H23B 0.9800 . ?
C25 C27A 1.520(7) . ?
C25 C27B 1.526(8) . ?
C25 C26A 1.534(7) . ?
C25 C26B 1.540(8) . ?
C25 H24A 1.0000 . ?
C25 H24B 1.0000 . ?
C26A H25A 0.9800 . ?
C26A H26A 0.9800 . ?
C26A H27A 0.9800 . ?
C27A H28A 0.9800 . ?
C27A H29A 0.9800 . ?
C27A H30A 0.9800 . ?
C26B H25B 0.9800 . ?
C26B H26B 0.9800 . ?
C26B H27B 0.9800 . ?
C27B H28B 0.9800 . ?
C27B H29B 0.9800 . ?
C27B H30B 0.9800 . ?
N1 C28 1.441(4) . ?
N1 C35 1.447(4) . ?
C28 C29 1.375(4) . ?
C28 C33 1.393(4) . ?
C29 C30 1.376(4) . ?
C29 H31 0.9500 . ?
C30 C31 1.377(4) . ?
C30 H32 0.9500 . ?
C31 C32 1.384(4) . ?
C31 C34 1.512(4) . ?
C32 C33 1.401(4) . ?
C32 H33 0.9500 . ?
C33 Si1 1.851(4) . ?
C34 H34 0.9800 . ?
C34 H35 0.9800 . ?
C34 H36 0.9800 . ?
C35 C36 1.386(4) . ?
C35 C40 1.387(4) . ?
C36 C37 1.401(5) . ?
C36 H37 0.9500 . ?
C37 C38 1.376(5) . ?
C37 H38 0.9500 . ?
C38 C39 1.375(5) . ?
C38 C41 1.514(5) . ?
C39 C40 1.408(4) . ?
C39 H39 0.9500 . ?
C40 Si1 1.858(4) . ?
C41 H40 0.9800 . ?
C41 H41 0.9800 . ?
C41 H42 0.9800 . ?
Si1 C48 1.862(4) . ?
Si1 C42 1.873(3) . ?
C42 C47 1.383(4) . ?
C42 C43 1.391(4) . ?
C43 C44 1.379(5) . ?
C43 H43 0.9500 . ?
C44 C45 1.364(5) . ?
C44 H44 0.9500 . ?
C45 C46 1.375(5) . ?
C45 H45 0.9500 . ?
C46 C47 1.387(4) . ?
C46 H46 0.9500 . ?
C47 H47 0.9500 . ?
C48 C53 1.379(4) . ?
C48 C49 1.394(4) . ?
C49 C50 1.383(5) . ?
C49 H48 0.9500 . ?
C50 C51 1.370(5) . ?
C50 H49 0.9500 . ?
C51 C52 1.366(5) . ?
C51 H50 0.9500 . ?
C52 C53 1.376(4) . ?
C52 H51 0.9500 . ?
C53 H52 0.9500 . ?

loop_
_geom_angle_atom_site_label_1
_geom_angle_atom_site_label_2
_geom_angle_atom_site_label_3
_geom_angle
_geom_angle_site_symmetry_1
_geom_angle_site_symmetry_3
_geom_angle_publ_flag
C1 S1 C7 106.86(14) . . ?
C12 B1 C6 119.1(2) . . ?
C12 B1 C13 120.0(2) . . ?
C6 B1 C13 120.9(2) . . ?
C6 C1 C2 121.2(3) . . ?
C6 C1 S1 124.2(2) . . ?
C2 C1 S1 114.6(2) . . ?
C3 C2 C1 120.2(3) . . ?
C3 C2 H1 119.9 . . ?
C1 C2 H1 119.9 . . ?
C2 C3 C4 120.2(3) . . ?
C2 C3 H2 119.9 . . ?
C4 C3 H2 119.9 . . ?
C5 C4 C3 119.4(3) . . ?
C5 C4 H3 120.3 . . ?
C3 C4 H3 120.3 . . ?
C4 C5 C6 123.1(3) . . ?
C4 C5 H4 118.5 . . ?
C6 C5 H4 118.5 . . ?
C1 C6 C5 115.9(2) . . ?
C1 C6 B1 122.7(3) . . ?
C5 C6 B1 121.3(2) . . ?
C8 C7 C12 122.1(3) . . ?
C8 C7 S1 114.6(2) . . ?
C12 C7 S1 123.3(2) . . ?
C9 C8 C7 121.9(2) . . ?
C9 C8 H5 119.0 . . ?
C7 C8 H5 119.0 . . ?
C8 C9 N1 122.4(2) . . ?
C8 C9 C10 117.3(3) . . ?
N1 C9 C10 120.3(3) . . ?
C11 C10 C9 119.7(3) . . ?
C11 C10 H6 120.2 . . ?
C9 C10 H6 120.2 . . ?
C10 C11 C12 125.0(2) . . ?
C10 C11 H7 117.5 . . ?
C12 C11 H7 117.5 . . ?
C7 C12 C11 114.0(3) . . ?
C7 C12 B1 123.8(2) . . ?
C11 C12 B1 122.2(2) . . ?
C14 C13 C18 118.3(2) . . ?
C14 C13 B1 119.0(3) . . ?
C18 C13 B1 122.5(2) . . ?
C15 C14 C13 120.0(3) . . ?
C15 C14 C19 119.5(2) . . ?
C13 C14 C19 120.5(2) . . ?
C16 C15 C14 122.3(2) . . ?
C16 C15 H8 118.9 . . ?
C14 C15 H8 118.9 . . ?
C15 C16 C17 117.3(2) . . ?
C15 C16 C22 121.4(2) . . ?
C17 C16 C22 121.3(3) . . ?
C18 C17 C16 122.5(3) . . ?
C18 C17 H9 118.8 . . ?
C16 C17 H9 118.8 . . ?
C17 C18 C13 119.6(2) . . ?
C17 C18 C25 120.5(3) . . ?
C13 C18 C25 119.9(2) . . ?
C14 C19 C20 112.0(2) . . ?
C14 C19 C21 110.9(2) . . ?
C20 C19 C21 111.8(3) . . ?
C14 C19 H10 107.3 . . ?
C20 C19 H10 107.3 . . ?
C21 C19 H10 107.3 . . ?
C19 C20 H11 109.5 . . ?
C19 C20 H12 109.5 . . ?
H11 C20 H12 109.5 . . ?
C19 C20 H13 109.5 . . ?
H11 C20 H13 109.5 . . ?
H12 C20 H13 109.5 . . ?
C19 C21 H14 109.5 . . ?
C19 C21 H15 109.5 . . ?
H14 C21 H15 109.5 . . ?
C19 C21 H16 109.5 . . ?
H14 C21 H16 109.5 . . ?
H15 C21 H16 109.5 . . ?
C16 C22 C23 112.4(3) . . ?
C16 C22 C24A 114.0(3) . . ?
C23 C22 C24A 109.2(3) . . ?
C16 C22 C24B 115.7(3) . . ?
C23 C22 C24B 109.8(4) . . ?
C16 C22 H17A 106.9 . . ?
C23 C22 H17A 106.9 . . ?
C24A C22 H17A 106.9 . . ?
C16 C22 H17B 106.1 . . ?
C23 C22 H17B 106.1 . . ?
C24B C22 H17B 106.1 . . ?
C22 C23 H18 109.5 . . ?
C22 C23 H19 109.5 . . ?
H18 C23 H19 109.5 . . ?
C22 C23 H20 109.5 . . ?
H18 C23 H20 109.5 . . ?
H19 C23 H20 109.5 . . ?
C22 C24A H21A 109.5 . . ?
C22 C24A H22A 109.5 . . ?
H21A C24A H22A 109.5 . . ?
C22 C24A H23A 109.5 . . ?
H21A C24A H23A 109.5 . . ?
H22A C24A H23A 109.5 . . ?
C22 C24B H21B 109.5 . . ?
C22 C24B H22B 109.5 . . ?
H21B C24B H22B 109.5 . . ?
C22 C24B H23B 109.5 . . ?
H21B C24B H23B 109.5 . . ?
H22B C24B H23B 109.5 . . ?
C27A C25 C18 115.7(4) . . ?
C18 C25 C27B 110.5(6) . . ?
C27A C25 C26A 110.5(5) . . ?
C18 C25 C26A 110.4(4) . . ?
C18 C25 C26B 112.1(5) . . ?
C27B C25 C26B 108.8(6) . . ?
C27A C25 H24A 106.6 . . ?
C18 C25 H24A 106.6 . . ?
C26A C25 H24A 106.6 . . ?
C18 C25 H24B 108.4 . . ?
C27B C25 H24B 108.4 . . ?
C26B C25 H24B 108.4 . . ?
C25 C26A H25A 109.5 . . ?
C25 C26A H26A 109.5 . . ?
H25A C26A H26A 109.5 . . ?
C25 C26A H27A 109.5 . . ?
H25A C26A H27A 109.5 . . ?
H26A C26A H27A 109.5 . . ?
C25 C27A H28A 109.5 . . ?
C25 C27A H29A 109.5 . . ?
H28A C27A H29A 109.5 . . ?
C25 C27A H30A 109.5 . . ?
H28A C27A H30A 109.5 . . ?
H29A C27A H30A 109.5 . . ?
C25 C26B H25B 109.5 . . ?
C25 C26B H26B 109.5 . . ?
H25B C26B H26B 109.5 . . ?
C25 C26B H27B 109.5 . . ?
H25B C26B H27B 109.5 . . ?
H26B C26B H27B 109.5 . . ?
C25 C27B H28B 109.5 . . ?
C25 C27B H29B 109.5 . . ?
H28B C27B H29B 109.5 . . ?
C25 C27B H30B 109.5 . . ?
H28B C27B H30B 109.5 . . ?
H29B C27B H30B 109.5 . . ?
C9 N1 C28 120.0(2) . . ?
C9 N1 C35 120.4(2) . . ?
C28 N1 C35 117.4(2) . . ?
C29 C28 C33 120.9(3) . . ?
C29 C28 N1 120.1(2) . . ?
C33 C28 N1 119.0(3) . . ?
C28 C29 C30 119.5(3) . . ?
C28 C29 H31 120.2 . . ?
C30 C29 H31 120.2 . . ?
C29 C30 C31 122.1(3) . . ?
C29 C30 H32 118.9 . . ?
C31 C30 H32 118.9 . . ?
C30 C31 C32 117.5(3) . . ?
C30 C31 C34 121.5(3) . . ?
C32 C31 C34 121.0(3) . . ?
C31 C32 C33 122.3(3) . . ?
C31 C32 H33 118.8 . . ?
C33 C32 H33 118.8 . . ?
C28 C33 C32 117.6(3) . . ?
C28 C33 Si1 115.6(2) . . ?
C32 C33 Si1 126.8(2) . . ?
C31 C34 H34 109.5 . . ?
C31 C34 H35 109.5 . . ?
H34 C34 H35 109.5 . . ?
C31 C34 H36 109.5 . . ?
H34 C34 H36 109.5 . . ?
H35 C34 H36 109.5 . . ?
C36 C35 C40 119.9(3) . . ?
C36 C35 N1 120.6(3) . . ?
C40 C35 N1 119.4(2) . . ?
C35 C36 C37 119.7(3) . . ?
C35 C36 H37 120.1 . . ?
C37 C36 H37 120.1 . . ?
C38 C37 C36 121.7(3) . . ?
C38 C37 H38 119.2 . . ?
C36 C37 H38 119.2 . . ?
C39 C38 C37 117.6(3) . . ?
C39 C38 C41 122.2(4) . . ?
C37 C38 C41 120.2(3) . . ?
C38 C39 C40 122.6(3) . . ?
C38 C39 H39 118.7 . . ?
C40 C39 H39 118.7 . . ?
C35 C40 C39 118.4(3) . . ?
C35 C40 Si1 115.1(2) . . ?
C39 C40 Si1 126.3(2) . . ?
C38 C41 H40 109.5 . . ?
C38 C41 H41 109.5 . . ?
H40 C41 H41 109.5 . . ?
C38 C41 H42 109.5 . . ?
H40 C41 H42 109.5 . . ?
H41 C41 H42 109.5 . . ?
C33 Si1 C40 100.53(14) . . ?
C33 Si1 C48 112.86(13) . . ?
C40 Si1 C48 110.50(12) . . ?
C33 Si1 C42 108.07(14) . . ?
C40 Si1 C42 111.06(13) . . ?
C48 Si1 C42 113.12(17) . . ?
C47 C42 C43 117.0(3) . . ?
C47 C42 Si1 122.2(2) . . ?
C43 C42 Si1 120.7(2) . . ?
C44 C43 C42 122.0(3) . . ?
C44 C43 H43 119.0 . . ?
C42 C43 H43 119.0 . . ?
C45 C44 C43 119.7(3) . . ?
C45 C44 H44 120.2 . . ?
C43 C44 H44 120.2 . . ?
C44 C45 C46 120.0(3) . . ?
C44 C45 H45 120.0 . . ?
C46 C45 H45 120.0 . . ?
C45 C46 C47 120.1(3) . . ?
C45 C46 H46 119.9 . . ?
C47 C46 H46 119.9 . . ?
C42 C47 C46 121.2(3) . . ?
C42 C47 H47 119.4 . . ?
C46 C47 H47 119.4 . . ?
C53 C48 C49 117.0(3) . . ?
C53 C48 Si1 120.8(2) . . ?
C49 C48 Si1 122.0(2) . . ?
C50 C49 C48 121.7(3) . . ?
C50 C49 H48 119.2 . . ?
C48 C49 H48 119.2 . . ?
C51 C50 C49 119.1(3) . . ?
C51 C50 H49 120.4 . . ?
C49 C50 H49 120.4 . . ?
C52 C51 C50 120.5(3) . . ?
C52 C51 H50 119.7 . . ?
C50 C51 H50 119.7 . . ?
C51 C52 C53 119.8(3) . . ?
C51 C52 H51 120.1 . . ?
C53 C52 H51 120.1 . . ?
C52 C53 C48 121.8(3) . . ?
C52 C53 H52 119.1 . . ?
C48 C53 H52 119.1 . . ?

loop_
_geom_torsion_atom_site_label_1
_geom_torsion_atom_site_label_2
_geom_torsion_atom_site_label_3
_geom_torsion_atom_site_label_4
_geom_torsion
_geom_torsion_site_symmetry_1
_geom_torsion_site_symmetry_2
_geom_torsion_site_symmetry_3
_geom_torsion_site_symmetry_4
_geom_torsion_publ_flag
C7 S1 C1 C6 2.6(3) . . . . ?
C7 S1 C1 C2 -177.0(2) . . . . ?
C6 C1 C2 C3 -0.7(4) . . . . ?
S1 C1 C2 C3 178.9(2) . . . . ?
C1 C2 C3 C4 0.4(5) . . . . ?
C2 C3 C4 C5 0.7(5) . . . . ?
C3 C4 C5 C6 -1.5(5) . . . . ?
C2 C1 C6 C5 0.0(4) . . . . ?
S1 C1 C6 C5 -179.6(2) . . . . ?
C2 C1 C6 B1 177.6(3) . . . . ?
S1 C1 C6 B1 -1.9(4) . . . . ?
C4 C5 C6 C1 1.1(4) . . . . ?
C4 C5 C6 B1 -176.6(3) . . . . ?
C12 B1 C6 C1 -0.1(4) . . . . ?
C13 B1 C6 C1 -176.4(2) . . . . ?
C12 B1 C6 C5 177.4(2) . . . . ?
C13 B1 C6 C5 1.1(4) . . . . ?
C1 S1 C7 C8 178.1(2) . . . . ?
C1 S1 C7 C12 -1.6(3) . . . . ?
C12 C7 C8 C9 1.0(4) . . . . ?
S1 C7 C8 C9 -178.7(2) . . . . ?
C7 C8 C9 N1 179.9(2) . . . . ?
C7 C8 C9 C10 -0.6(4) . . . . ?
C8 C9 C10 C11 0.1(4) . . . . ?
N1 C9 C10 C11 179.6(2) . . . . ?
C9 C10 C11 C12 0.0(4) . . . . ?
C8 C7 C12 C11 -0.8(4) . . . . ?
S1 C7 C12 C11 178.85(19) . . . . ?
C8 C7 C12 B1 -179.8(2) . . . . ?
S1 C7 C12 B1 -0.1(4) . . . . ?
C10 C11 C12 C7 0.4(4) . . . . ?
C10 C11 C12 B1 179.3(2) . . . . ?
C6 B1 C12 C7 1.2(4) . . . . ?
C13 B1 C12 C7 177.5(2) . . . . ?
C6 B1 C12 C11 -177.7(2) . . . . ?
C13 B1 C12 C11 -1.4(4) . . . . ?
C12 B1 C13 C14 -97.3(3) . . . . ?
C6 B1 C13 C14 79.0(3) . . . . ?
C12 B1 C13 C18 78.6(3) . . . . ?
C6 B1 C13 C18 -105.2(3) . . . . ?
C18 C13 C14 C15 -0.8(4) . . . . ?
B1 C13 C14 C15 175.2(2) . . . . ?
C18 C13 C14 C19 -178.3(2) . . . . ?
B1 C13 C14 C19 -2.3(4) . . . . ?
C13 C14 C15 C16 0.0(4) . . . . ?
C19 C14 C15 C16 177.5(3) . . . . ?
C14 C15 C16 C17 1.1(4) . . . . ?
C14 C15 C16 C22 179.5(3) . . . . ?
C15 C16 C17 C18 -1.4(4) . . . . ?
C22 C16 C17 C18 -179.8(3) . . . . ?
C16 C17 C18 C13 0.5(4) . . . . ?
C16 C17 C18 C25 179.9(2) . . . . ?
C14 C13 C18 C17 0.6(4) . . . . ?
B1 C13 C18 C17 -175.3(2) . . . . ?
C14 C13 C18 C25 -178.8(2) . . . . ?
B1 C13 C18 C25 5.3(4) . . . . ?
C15 C14 C19 C20 56.8(3) . . . . ?
C13 C14 C19 C20 -125.7(3) . . . . ?
C15 C14 C19 C21 -68.9(3) . . . . ?
C13 C14 C19 C21 108.6(3) . . . . ?
C15 C16 C22 C23 -90.0(4) . . . . ?
C17 C16 C22 C23 88.3(4) . . . . ?
C15 C16 C22 C24A 34.9(5) . . . . ?
C17 C16 C22 C24A -146.8(4) . . . . ?
C15 C16 C22 C24B 142.7(4) . . . . ?
C17 C16 C22 C24B -38.9(5) . . . . ?
C17 C18 C25 C27A 25.6(7) . . . . ?
C13 C18 C25 C27A -155.0(6) . . . . ?
C17 C18 C25 C27B 53.6(9) . . . . ?
C13 C18 C25 C27B -127.0(8) . . . . ?
C17 C18 C25 C26A -100.8(7) . . . . ?
C13 C18 C25 C26A 78.6(7) . . . . ?
C17 C18 C25 C26B -68.0(11) . . . . ?
C13 C18 C25 C26B 111.4(10) . . . . ?
C8 C9 N1 C28 13.9(4) . . . . ?
C10 C9 N1 C28 -165.6(2) . . . . ?
C8 C9 N1 C35 176.6(2) . . . . ?
C10 C9 N1 C35 -2.9(4) . . . . ?
C9 N1 C28 C29 -67.5(3) . . . . ?
C35 N1 C28 C29 129.2(3) . . . . ?
C9 N1 C28 C33 112.3(3) . . . . ?
C35 N1 C28 C33 -51.0(3) . . . . ?
C33 C28 C29 C30 -2.5(4) . . . . ?
N1 C28 C29 C30 177.3(3) . . . . ?
C28 C29 C30 C31 3.2(5) . . . . ?
C29 C30 C31 C32 -1.1(4) . . . . ?
C29 C30 C31 C34 179.9(3) . . . . ?
C30 C31 C32 C33 -1.7(4) . . . . ?
C34 C31 C32 C33 177.3(3) . . . . ?
C29 C28 C33 C32 -0.2(4) . . . . ?
N1 C28 C33 C32 180.0(2) . . . . ?
C29 C28 C33 Si1 -179.6(2) . . . . ?
N1 C28 C33 Si1 0.6(3) . . . . ?
C31 C32 C33 C28 2.4(4) . . . . ?
C31 C32 C33 Si1 -178.4(2) . . . . ?
C9 N1 C35 C36 71.1(3) . . . . ?
C28 N1 C35 C36 -125.7(3) . . . . ?
C9 N1 C35 C40 -110.2(3) . . . . ?
C28 N1 C35 C40 53.0(3) . . . . ?
C40 C35 C36 C37 1.9(4) . . . . ?
N1 C35 C36 C37 -179.4(2) . . . . ?
C35 C36 C37 C38 -1.0(5) . . . . ?
C36 C37 C38 C39 -0.8(4) . . . . ?
C36 C37 C38 C41 179.1(3) . . . . ?
C37 C38 C39 C40 1.6(4) . . . . ?
C41 C38 C39 C40 -178.3(3) . . . . ?
C36 C35 C40 C39 -1.1(4) . . . . ?
N1 C35 C40 C39 -179.8(2) . . . . ?
C36 C35 C40 Si1 175.0(2) . . . . ?
N1 C35 C40 Si1 -3.8(3) . . . . ?
C38 C39 C40 C35 -0.7(4) . . . . ?
C38 C39 C40 Si1 -176.2(2) . . . . ?
C28 C33 Si1 C40 36.7(2) . . . . ?
C32 C33 Si1 C40 -142.6(2) . . . . ?
C28 C33 Si1 C48 154.4(2) . . . . ?
C32 C33 Si1 C48 -24.8(3) . . . . ?
C28 C33 Si1 C42 -79.7(3) . . . . ?
C32 C33 Si1 C42 101.0(3) . . . . ?
C35 C40 Si1 C33 -35.0(2) . . . . ?
C39 C40 Si1 C33 140.7(2) . . . . ?
C35 C40 Si1 C48 -154.45(19) . . . . ?
C39 C40 Si1 C48 21.2(3) . . . . ?
C35 C40 Si1 C42 79.2(3) . . . . ?
C39 C40 Si1 C42 -105.2(3) . . . . ?
C33 Si1 C42 C47 124.6(2) . . . . ?
C40 Si1 C42 C47 15.2(3) . . . . ?
C48 Si1 C42 C47 -109.7(2) . . . . ?
C33 Si1 C42 C43 -51.9(2) . . . . ?
C40 Si1 C42 C43 -161.3(2) . . . . ?
C48 Si1 C42 C43 73.8(2) . . . . ?
C47 C42 C43 C44 1.7(4) . . . . ?
Si1 C42 C43 C44 178.3(2) . . . . ?
C42 C43 C44 C45 -1.7(5) . . . . ?
C43 C44 C45 C46 0.6(5) . . . . ?
C44 C45 C46 C47 0.3(5) . . . . ?
C43 C42 C47 C46 -0.7(4) . . . . ?
Si1 C42 C47 C46 -177.3(2) . . . . ?
C45 C46 C47 C42 -0.3(5) . . . . ?
C33 Si1 C48 C53 143.0(2) . . . . ?
C40 Si1 C48 C53 -105.3(2) . . . . ?
C42 Si1 C48 C53 19.9(3) . . . . ?
C33 Si1 C48 C49 -42.2(3) . . . . ?
C40 Si1 C48 C49 69.5(2) . . . . ?
C42 Si1 C48 C49 -165.3(2) . . . . ?
C53 C48 C49 C50 0.0(4) . . . . ?
Si1 C48 C49 C50 -175.0(2) . . . . ?
C48 C49 C50 C51 0.4(4) . . . . ?
C49 C50 C51 C52 -1.0(5) . . . . ?
C50 C51 C52 C53 1.2(5) . . . . ?
C51 C52 C53 C48 -0.7(5) . . . . ?
C49 C48 C53 C52 0.2(4) . . . . ?
Si1 C48 C53 C52 175.2(2) . . . . ?

_refine_diff_density_max         0.313
_refine_diff_density_min         -0.288
_refine_diff_density_rms         0.053

_shelx_res_file                  
;
TITL MPPzsBS
    MPPsz.res
    created by SHELXL-2016/6 at 11:24:47 on 22-Mar-2019
REM  Yadorkari-X generated
CELL 0.71075 16.2800 8.9160 30.4700 90.0000 97.9200 90.0000
ZERR 4.0 0.0300 0.0150 0.0500 0.0000 0.0300 0.0000
LATT 1
SYMM 1/2-X, 1/2+Y, 1/2-Z
REM  SPGR P21/n monoclinic
SFAC C H B N S Si
UNIT 212 208 4 4 4 4
SIZE 0.13 0.08 0.05
TEMP -110.0
L.S. 20
FMAP 2
PLAN -20
ACTA
CONF
LIST 4
BOND $H
OMIT -10.000000 55.000000

DFIX 1.54 0.001 C22 C24A C22 C24B
DFIX 1.54 0.01 C25 C26A C25 C27A C25 C26B C25 C27B

WGHT    0.073600    0.459100
FVAR       4.04469   0.58521   0.50949
S1    5    0.547434    0.381603    0.292969    11.00000    0.04733    0.05797 =
         0.04273   -0.01027    0.01555    0.00729
B1    3    0.456861    0.574529    0.361901    11.00000    0.03882    0.03675 =
         0.03207    0.00407    0.01084    0.00037
C1    1    0.441159    0.413879    0.290050    11.00000    0.05123    0.04195 =
         0.03336    0.00058    0.00781    0.00501
C2    1    0.392560    0.344391    0.254163    11.00000    0.06222    0.05952 =
         0.03745   -0.00928    0.00493    0.00890
AFIX  43
H1    2    0.418378    0.286992    0.233629    11.00000   -1.20000
AFIX   0
C3    1    0.308318    0.358937    0.248634    11.00000    0.06314    0.07960 =
         0.04337   -0.01446   -0.00268    0.00007
AFIX  43
H2    2    0.275645    0.311137    0.224377    11.00000   -1.20000
AFIX   0
C4    1    0.270273    0.443381    0.278360    11.00000    0.04484    0.09197 =
         0.05207   -0.01952   -0.00164    0.00801
AFIX  43
H3    2    0.211604    0.452803    0.274763    11.00000   -1.20000
AFIX   0
C5    1    0.317926    0.512745    0.312800    11.00000    0.04385    0.07003 =
         0.04174   -0.01069    0.00421    0.00975
AFIX  43
H4    2    0.291148    0.572125    0.332493    11.00000   -1.20000
AFIX   0
C6    1    0.405118    0.500406    0.320535    11.00000    0.04198    0.04300 =
         0.03121   -0.00045    0.00774    0.00496
C7    1    0.594892    0.469264    0.341130    11.00000    0.04494    0.03923 =
         0.03540    0.00292    0.01395    0.00679
C8    1    0.680837    0.450716    0.349503    11.00000    0.03994    0.04774 =
         0.04154    0.00597    0.02004    0.00893
AFIX  43
H5    2    0.707929    0.395421    0.329031    11.00000   -1.20000
AFIX   0
C9    1    0.727890    0.510838    0.386934    11.00000    0.03805    0.04276 =
         0.04265    0.01114    0.01294    0.00629
C10   1    0.685339    0.593628    0.416408    11.00000    0.03609    0.04894 =
         0.03820    0.00386    0.00835    0.00284
AFIX  43
H6    2    0.715024    0.636808    0.442377    11.00000   -1.20000
AFIX   0
C11   1    0.601330    0.611130    0.407318    11.00000    0.04040    0.04390 =
         0.03593    0.00376    0.01146    0.00276
AFIX  43
H7    2    0.574713    0.667352    0.427787    11.00000   -1.20000
AFIX   0
C12   1    0.550848    0.551858    0.369701    11.00000    0.03733    0.03747 =
         0.03381    0.00239    0.01357    0.00466
C13   1    0.412858    0.663353    0.396885    11.00000    0.02898    0.03990 =
         0.03165   -0.00314    0.00402    0.00306
C14   1    0.376238    0.583150    0.428455    11.00000    0.03413    0.03837 =
         0.04078   -0.00324    0.01032    0.00111
C15   1    0.342590    0.658997    0.461598    11.00000    0.04549    0.04101 =
         0.03935   -0.00240    0.01663   -0.00031
AFIX  43
H8    2    0.317917    0.602621    0.482792    11.00000   -1.20000
AFIX   0
C16   1    0.343757    0.813277    0.464804    11.00000    0.04531    0.04306 =
         0.03866   -0.00664    0.01595    0.00037
C17   1    0.378941    0.891979    0.432892    11.00000    0.03922    0.03651 =
         0.04200   -0.00103    0.01103    0.00527
AFIX  43
H9    2    0.379342    0.998455    0.434060    11.00000   -1.20000
AFIX   0
C18   1    0.413506    0.821354    0.399397    11.00000    0.03171    0.04256 =
         0.03482   -0.00137    0.00756   -0.00004
C19   1    0.375962    0.413282    0.428040    11.00000    0.04820    0.03893 =
         0.03783   -0.00550    0.01328    0.00064
AFIX  13
H10   2    0.397185    0.380637    0.400281    11.00000   -1.20000
AFIX   0
C20   1    0.288817    0.349443    0.426679    11.00000    0.05855    0.04651 =
         0.09438   -0.00960    0.01962   -0.00730
AFIX 137
H11   2    0.268841    0.368170    0.455085    11.00000   -1.50000
H12   2    0.289953    0.241177    0.421245    11.00000   -1.50000
H13   2    0.251616    0.397927    0.402831    11.00000   -1.50000
AFIX   0
C21   1    0.435262    0.350984    0.467052    11.00000    0.08415    0.04000 =
         0.05549   -0.00030    0.00501    0.00376
AFIX 137
H14   2    0.491575    0.387056    0.465285    11.00000   -1.50000
H15   2    0.434524    0.241134    0.465964    11.00000   -1.50000
H16   2    0.417700    0.384828    0.494913    11.00000   -1.50000
AFIX   0
C22   1    0.306212    0.893247    0.500852    11.00000    0.07356    0.04556 =
         0.05831   -0.00897    0.03422    0.00304
PART 3
AFIX  13
H17A  2    0.336441    0.990561    0.506294    31.00000   -1.50000
PART 4
AFIX  13
H17B  2    0.307760    0.820215    0.525861   -31.00000   -1.50000
PART 0
AFIX   0
C23   1    0.215596    0.930980    0.487083    11.00000    0.08128    0.12130 =
         0.06511   -0.01522    0.02968    0.04312
AFIX 137
H18   2    0.210428    1.001505    0.462186    11.00000   -1.50000
H19   2    0.192959    0.976753    0.512091    11.00000   -1.50000
H20   2    0.184781    0.839091    0.478065    11.00000   -1.50000
PART 3
AFIX   0
C24A  1    0.315767    0.808743    0.545253    31.00000    0.07019    0.05177 =
         0.04212   -0.01774    0.02066   -0.00777
AFIX  33
H21A  2    0.290047    0.867085    0.566976    31.00000   -1.50000
H22A  2    0.288542    0.710755    0.541071    31.00000   -1.50000
H23A  2    0.374803    0.794529    0.556011    31.00000   -1.50000
PART 4
AFIX   0
C24B  1    0.353145    1.033295    0.520230   -31.00000    0.10967    0.06995 =
         0.04518   -0.01372    0.03517   -0.00735
AFIX  33
H21B  2    0.324015    1.076943    0.543259   -31.00000   -1.50000
H22B  2    0.409498    1.005040    0.533138   -31.00000   -1.50000
H23B  2    0.355815    1.107104    0.496636   -31.00000   -1.50000
PART 0
AFIX   0
C25   1    0.451324    0.912727    0.365102    11.00000    0.04186    0.04466 =
         0.04508    0.00548    0.01625    0.00313
PART 1
AFIX  13
H24A  2    0.500585    0.855156    0.358064    21.00000   -1.50000
PART 2
AFIX  13
H24B  2    0.479622    0.842390    0.346467   -21.00000   -1.50000
PART 1
AFIX   0
C26A  1    0.390880    0.922967    0.321883    21.00000    0.06019    0.08120 =
         0.04609    0.01689    0.01217   -0.00082
AFIX  33
H25A  2    0.371315    0.822248    0.312784    21.00000   -1.50000
H26A  2    0.343476    0.985793    0.326588    21.00000   -1.50000
H27A  2    0.419240    0.967400    0.298669    21.00000   -1.50000
AFIX   0
C27A  1    0.482568    1.067732    0.379905    21.00000    0.06649    0.04253 =
         0.05942    0.00246    0.02353   -0.00546
AFIX  33
H28A  2    0.505641    1.117282    0.355621    21.00000   -1.50000
H29A  2    0.436485    1.127497    0.388082    21.00000   -1.50000
H30A  2    0.525730    1.058384    0.405561    21.00000   -1.50000
PART 2
AFIX   0
C26B  1    0.385393    1.001576    0.334510   -21.00000    0.06401    0.08109 =
         0.06794    0.02964    0.00542   -0.00818
AFIX  33
H25B  2    0.412320    1.058671    0.312993   -21.00000   -1.50000
H26B  2    0.345097    0.931818    0.318774   -21.00000   -1.50000
H27B  2    0.356815    1.070765    0.352302   -21.00000   -1.50000
AFIX   0
C27B  1    0.515737    1.022213    0.387729   -21.00000    0.05240    0.06584 =
         0.09370    0.01013    0.01813   -0.00380
AFIX  33
H28B  2    0.539473    1.080134    0.365198   -21.00000   -1.50000
H29B  2    0.489232    1.090590    0.406691   -21.00000   -1.50000
H30B  2    0.559873    0.966228    0.405829   -21.00000   -1.50000
PART 0
AFIX   0
N1    4    0.814464    0.492772    0.395722    11.00000    0.03238    0.05375 =
         0.04738    0.00998    0.01475    0.00560
C28   1    0.859929    0.439785    0.361431    11.00000    0.03136    0.04125 =
         0.05072    0.00670    0.01330    0.00615
C29   1    0.849106    0.295233    0.345968    11.00000    0.03805    0.03548 =
         0.08094    0.00896    0.01011    0.00115
AFIX  43
H31   2    0.813468    0.228518    0.358684    11.00000   -1.20000
AFIX   0
C30   1    0.890264    0.247960    0.311954    11.00000    0.04373    0.03648 =
         0.08603   -0.01043   -0.00028    0.00606
AFIX  43
H32   2    0.880233    0.149616    0.300455    11.00000   -1.20000
AFIX   0
C31   1    0.945544    0.338594    0.294029    11.00000    0.04299    0.04843 =
         0.06625   -0.01575    0.00827    0.01047
C32   1    0.957593    0.482084    0.310989    11.00000    0.04023    0.04847 =
         0.04638   -0.00426    0.01326   -0.00010
AFIX  43
H33   2    0.996576    0.545530    0.299653    11.00000   -1.20000
AFIX   0
C33   1    0.914360    0.537125    0.344279    11.00000    0.03758    0.03889 =
         0.04034    0.00179    0.01079    0.00483
C34   1    0.990439    0.284870    0.256709    11.00000    0.07648    0.07641 =
         0.08798   -0.03899    0.02604    0.00825
AFIX 137
H34   2    0.952147    0.285138    0.228914    11.00000   -1.50000
H35   2    1.011082    0.182826    0.263078    11.00000   -1.50000
H36   2    1.037191    0.351822    0.253945    11.00000   -1.50000
AFIX   0
C35   1    0.861318    0.564341    0.433857    11.00000    0.03138    0.06253 =
         0.04056    0.01113    0.00881    0.01168
C36   1    0.855326    0.513882    0.476325    11.00000    0.04136    0.08392 =
         0.05676    0.02915    0.01876    0.01424
AFIX  43
H37   2    0.820664    0.431011    0.480671    11.00000   -1.20000
AFIX   0
C37   1    0.900591    0.585591    0.512803    11.00000    0.05625    0.11010 =
         0.03597    0.02039    0.01339    0.03624
AFIX  43
H38   2    0.895463    0.551260    0.541816    11.00000   -1.20000
AFIX   0
C38   1    0.952286    0.704470    0.507688    11.00000    0.05168    0.08647 =
         0.03812   -0.00003    0.00699    0.02755
C39   1    0.959003    0.750085    0.465215    11.00000    0.04971    0.06140 =
         0.03925   -0.00378    0.00418    0.01491
AFIX  43
H39   2    0.995542    0.830347    0.461079    11.00000   -1.20000
AFIX   0
C40   1    0.913881    0.682572    0.427610    11.00000    0.03590    0.04894 =
         0.03938    0.00358    0.01003    0.01321
C41   1    0.999280    0.780625    0.547933    11.00000    0.09545    0.11761 =
         0.03905   -0.01514   -0.00319    0.03921
AFIX 137
H40   2    1.054820    0.808174    0.541747    11.00000   -1.50000
H41   2    1.004031    0.711870    0.573250    11.00000   -1.50000
H42   2    0.969411    0.871132    0.554856    11.00000   -1.50000
AFIX   0
SI1   6    0.922443    0.727309    0.368873    11.00000    0.03975    0.03783 =
         0.03464    0.00047    0.00962    0.00360
C42   1    0.831082    0.839346    0.343001    11.00000    0.04074    0.03317 =
         0.03839   -0.00035    0.00596   -0.00684
C43   1    0.811786    0.848480    0.297174    11.00000    0.04849    0.06312 =
         0.04215   -0.00043    0.00018   -0.00170
AFIX  43
H43   2    0.846559    0.799194    0.279107    11.00000   -1.20000
AFIX   0
C44   1    0.743746    0.926858    0.277149    11.00000    0.06625    0.07895 =
         0.05021    0.00233   -0.01016   -0.00246
AFIX  43
H44   2    0.732945    0.933387    0.245764    11.00000   -1.20000
AFIX   0
C45   1    0.692041    0.994947    0.302618    11.00000    0.05369    0.05872 =
         0.07733    0.01000   -0.02208    0.00468
AFIX  43
H45   2    0.644763    1.048229    0.288987    11.00000   -1.20000
AFIX   0
C46   1    0.708374    0.986440    0.348034    11.00000    0.04911    0.05228 =
         0.08280   -0.00334    0.00660    0.00978
AFIX  43
H46   2    0.672186    1.033461    0.365767    11.00000   -1.20000
AFIX   0
C47   1    0.777567    0.909358    0.368006    11.00000    0.04801    0.04331 =
         0.04737   -0.00121    0.00741    0.00899
AFIX  43
H47   2    0.788397    0.904563    0.399418    11.00000   -1.20000
AFIX   0
C48   1    1.023556    0.819420    0.364370    11.00000    0.04029    0.04701 =
         0.03219   -0.00342    0.00649    0.00126
C49   1    1.098481    0.741833    0.372283    11.00000    0.04505    0.05379 =
         0.04533   -0.00306    0.00551    0.00766
AFIX  43
H48   2    1.097777    0.637050    0.377874    11.00000   -1.20000
AFIX   0
C50   1    1.173801    0.813462    0.372203    11.00000    0.03774    0.08099 =
         0.05908   -0.01326    0.00837    0.00473
AFIX  43
H49   2    1.224185    0.758491    0.377470    11.00000   -1.20000
AFIX   0
C51   1    1.174801    0.964776    0.364429    11.00000    0.04708    0.08020 =
         0.06309   -0.01635    0.01513   -0.01489
AFIX  43
H50   2    1.226279    1.015244    0.364778    11.00000   -1.20000
AFIX   0
C52   1    1.102395    1.043638    0.356181    11.00000    0.05947    0.05261 =
         0.07114   -0.00089    0.01429   -0.01450
AFIX  43
H51   2    1.103529    1.148185    0.350278    11.00000   -1.20000
AFIX   0
C53   1    1.027799    0.971298    0.356442    11.00000    0.04552    0.04826 =
         0.05606    0.00213    0.00782   -0.00204
AFIX  43
H52   2    0.977863    1.027521    0.351011    11.00000   -1.20000

AFIX   0
HKLF 4 1 1 0 0 0 1 0 0 0 1


REM  MPPzsBS
REM R1 =  0.0681 for    5930 Fo > 4sig(Fo)  and  0.1209 for all   10032 data
REM    548 parameters refined using      6 restraints

END

WGHT      0.0736      0.4598

REM Highest difference peak  0.313,  deepest hole -0.288,  1-sigma level  0.053
Q1    1   0.4917  0.3788  0.2881  11.00000  0.05    0.26
Q2    1   0.5746  0.2599  0.2855  11.00000  0.05    0.26
Q3    1   0.9883  0.7477  0.3641  11.00000  0.05    0.25
Q4    1   0.8561  0.7772  0.3561  11.00000  0.05    0.25
Q5    1   0.4221  0.5205  0.3424  11.00000  0.05    0.23
Q6    1   0.9144  0.5798  0.4272  11.00000  0.05    0.22
Q7    1   0.8338  0.9205  0.3485  11.00000  0.05    0.22
Q8    1   1.1822  0.7076  0.3908  11.00000  0.05    0.21
Q9    1   0.8216  0.4128  0.3452  11.00000  0.05    0.21
Q10   1   0.9066  0.6207  0.3493  11.00000  0.05    0.21
Q11   1   0.8371  0.4781  0.3784  11.00000  0.05    0.21
Q12   1   0.9435  0.7026  0.4073  11.00000  0.05    0.20
Q13   1   0.9791  0.8236  0.3823  11.00000  0.05    0.20
Q14   1   0.3419  0.5842  0.4979  11.00000  0.05    0.20
Q15   1   0.5775  0.4005  0.3301  11.00000  0.05    0.20
Q16   1   0.7164  1.0371  0.3348  11.00000  0.05    0.20
Q17   1   0.9014  0.8393  0.3614  11.00000  0.05    0.20
Q18   1   0.5837  0.5236  0.3432  11.00000  0.05    0.20
Q19   1   0.6866  0.5290  0.3474  11.00000  0.05    0.20
Q20   1   0.7145  0.4412  0.3329  11.00000  0.05    0.20
;
_shelx_res_checksum              50776
####################################################################### 
# 
# This file contains crystal structure data downloaded from the 
# Cambridge Structural Database (CSD) hosted by the Cambridge 
# Crystallographic Data Centre (CCDC).
# 
# Full information about CCDC data access policies and citation 
# guidelines are available at http://www.ccdc.cam.ac.uk/access/V1 
# 
# Audit and citation data items may have been added by the CCDC. 
# Please retain this information to preserve the provenance of 
# this file and to allow appropriate attribution of the data. 
# 
#######################################################################

data_MCz-BS
_database_code_depnum_ccdc_archive 'CCDC 1948040'
loop_
_audit_author_name
_audit_author_address
'Kyohei Matsuo'
;Nara Institute of Science and Technology
Japan
;
_audit_update_record             
;
2019-08-20 deposited with the CCDC.	2019-10-22 downloaded from the CCDC.
;

_audit_creation_method           SHELXL-2016/6
_shelx_SHELXL_version_number     2016/6
_chemical_name_systematic        ?
_chemical_name_common            ?
_chemical_melting_point          ?
_chemical_formula_moiety         ?
_chemical_formula_sum            'C43 H46 B N S'
_chemical_formula_weight         619.68

loop_
_atom_type_symbol
_atom_type_description
_atom_type_scat_dispersion_real
_atom_type_scat_dispersion_imag
_atom_type_scat_source
C C 0.0033 0.0016 'International Tables Vol C Tables 4.2.6.8 and 6.1.1.4'
H H 0.0000 0.0000 'International Tables Vol C Tables 4.2.6.8 and 6.1.1.4'
B B 0.0013 0.0007 'International Tables Vol C Tables 4.2.6.8 and 6.1.1.4'
N N 0.0061 0.0033 'International Tables Vol C Tables 4.2.6.8 and 6.1.1.4'
S S 0.1246 0.1234 'International Tables Vol C Tables 4.2.6.8 and 6.1.1.4'

_space_group_crystal_system      triclinic
_space_group_IT_number           2
_space_group_name_H-M_alt        'P -1'
_space_group_name_Hall           '-P 1'

_shelx_space_group_comment       
;
The symmetry employed for this shelxl refinement is uniquely defined
by the following loop, which should always be used as a source of
symmetry information in preference to the above space-group names.
They are only intended as comments.
;

loop_
_space_group_symop_operation_xyz
'x, y, z'
'-x, -y, -z'

_cell_length_a                   10.103(8)
_cell_length_b                   12.791(10)
_cell_length_c                   13.778(12)
_cell_angle_alpha                84.552(16)
_cell_angle_beta                 86.292(18)
_cell_angle_gamma                83.85(2)
_cell_volume                     1760(2)
_cell_formula_units_Z            2
_cell_measurement_temperature    163(2)
_cell_measurement_reflns_used    4485
_cell_measurement_theta_min      2.0
_cell_measurement_theta_max      30.3

_exptl_crystal_description       Rod
_exptl_crystal_colour            Colorless
_exptl_crystal_density_meas      ?
_exptl_crystal_density_method    ?
_exptl_crystal_density_diffrn    1.170
_exptl_crystal_F_000             664
_exptl_transmission_factor_min   ?
_exptl_transmission_factor_max   ?
_exptl_crystal_size_max          0.150
_exptl_crystal_size_mid          0.050
_exptl_crystal_size_min          0.030
_exptl_absorpt_coefficient_mu    0.123
_shelx_estimated_absorpt_T_min   0.982
_shelx_estimated_absorpt_T_max   0.996
_exptl_absorpt_correction_type   Multi-scan
_exptl_absorpt_correction_T_min  0.328
_exptl_absorpt_correction_T_max  1.000
_exptl_absorpt_process_details   
;
Absorption correction given as Multi-scan
;
_exptl_absorpt_special_details   ?
_diffrn_ambient_temperature      163(2)
_diffrn_radiation_wavelength     0.71075
_diffrn_radiation_type           MoK\a
_diffrn_source                   'Rotating Anode'
_diffrn_measurement_device_type  
;
Rigaku Saturn724+ (4x4 bin mode)
;
_diffrn_measurement_method       'profile data from \w-scans'
_diffrn_detector_area_resol_mean 28.5714
_diffrn_reflns_number            17959
_diffrn_reflns_av_unetI/netI     0.0813
_diffrn_reflns_av_R_equivalents  0.0657
_diffrn_reflns_limit_h_min       -13
_diffrn_reflns_limit_h_max       12
_diffrn_reflns_limit_k_min       -16
_diffrn_reflns_limit_k_max       16
_diffrn_reflns_limit_l_min       -17
_diffrn_reflns_limit_l_max       17
_diffrn_reflns_theta_min         2.031
_diffrn_reflns_theta_max         27.499
_diffrn_reflns_theta_full        25.242
_diffrn_measured_fraction_theta_max 0.987
_diffrn_measured_fraction_theta_full 0.993
_diffrn_reflns_Laue_measured_fraction_max 0.987
_diffrn_reflns_Laue_measured_fraction_full 0.993
_diffrn_reflns_point_group_measured_fraction_max 0.987
_diffrn_reflns_point_group_measured_fraction_full 0.993
_reflns_number_total             7985
_reflns_number_gt                5281
_reflns_threshold_expression     'I > 2\s(I)'
_reflns_Friedel_coverage         0.000
_reflns_Friedel_fraction_max     .
_reflns_Friedel_fraction_full    .

_reflns_special_details          
;
 Reflections were merged by SHELXL according to the crystal
 class for the calculation of statistics and refinement.
 
 _reflns_Friedel_fraction is defined as the number of unique
 Friedel pairs measured divided by the number that would be
 possible theoretically, ignoring centric projections and
 systematic absences.
;

_computing_data_collection       'CrystalClear-SM Expert 2.0 r16 (Rigaku, 2014)'
_computing_cell_refinement       'CrystalClear-SM Expert 2.0 r16 (Rigaku, 2014)'
_computing_data_reduction        'CrystalClear-SM Expert 2.0 r16 (Rigaku, 2014)'
_computing_structure_solution    SHELXT
_computing_structure_refinement  'SHELXL-2016/6 (Sheldrick, 2016)'
_computing_molecular_graphics    ?
_computing_publication_material  ?
_refine_special_details          ?
_refine_ls_structure_factor_coef Fsqd
_refine_ls_matrix_type           full
_refine_ls_weighting_scheme      calc
_refine_ls_weighting_details     
'w=1/[\s^2^(Fo^2^)+(0.2000P)^2^] where P=(Fo^2^+2Fc^2^)/3'
_atom_sites_solution_primary     ?
_atom_sites_solution_secondary   ?
_atom_sites_solution_hydrogens   geom
_refine_ls_hydrogen_treatment    constr
_refine_ls_extinction_method     none
_refine_ls_extinction_coef       .
_refine_ls_number_reflns         7985
_refine_ls_number_parameters     425
_refine_ls_number_restraints     0
_refine_ls_R_factor_all          0.1240
_refine_ls_R_factor_gt           0.0800
_refine_ls_wR_factor_ref         0.3052
_refine_ls_wR_factor_gt          0.2131
_refine_ls_goodness_of_fit_ref   1.065
_refine_ls_restrained_S_all      1.065
_refine_ls_shift/su_max          0.000
_refine_ls_shift/su_mean         0.000

loop_
_atom_site_label
_atom_site_type_symbol
_atom_site_fract_x
_atom_site_fract_y
_atom_site_fract_z
_atom_site_U_iso_or_equiv
_atom_site_adp_type
_atom_site_occupancy
_atom_site_site_symmetry_order
_atom_site_calc_flag
_atom_site_refinement_flags_posn
_atom_site_refinement_flags_adp
_atom_site_refinement_flags_occupancy
_atom_site_disorder_assembly
_atom_site_disorder_group
S1 S -0.00107(8) 0.15557(7) 0.52498(6) 0.0266(3) Uani 1 1 d . . . . .
B1 B 0.1019(3) 0.1676(3) 0.7409(2) 0.0174(6) Uani 1 1 d . . . . .
C1 C -0.0642(3) 0.0947(2) 0.6353(2) 0.0209(6) Uani 1 1 d . . . . .
C2 C -0.1704(3) 0.0344(3) 0.6243(3) 0.0273(7) Uani 1 1 d . . . . .
H1 H -0.203095 0.030697 0.561707 0.033 Uiso 1 1 calc R U . . .
C3 C -0.2262(3) -0.0193(3) 0.7061(3) 0.0283(7) Uani 1 1 d . . . . .
H2 H -0.297055 -0.060878 0.699378 0.034 Uiso 1 1 calc R U . . .
C4 C -0.1801(3) -0.0132(3) 0.7980(3) 0.0269(7) Uani 1 1 d . . . . .
H3 H -0.219487 -0.050083 0.853776 0.032 Uiso 1 1 calc R U . . .
C5 C -0.0766(3) 0.0467(2) 0.8079(2) 0.0216(6) Uani 1 1 d . . . . .
H4 H -0.045886 0.050590 0.871109 0.026 Uiso 1 1 calc R U . . .
C6 C -0.0152(3) 0.1021(2) 0.7270(2) 0.0178(6) Uani 1 1 d . . . . .
C7 C 0.1383(3) 0.2147(2) 0.5541(2) 0.0203(6) Uani 1 1 d . . . . .
C8 C 0.2101(3) 0.2602(3) 0.4732(2) 0.0232(7) Uani 1 1 d . . . . .
H5 H 0.182412 0.257447 0.408943 0.028 Uiso 1 1 calc R U . . .
C9 C 0.3223(3) 0.3095(2) 0.4883(2) 0.0232(7) Uani 1 1 d . . . . .
C10 C 0.3637(3) 0.3147(3) 0.5816(2) 0.0260(7) Uani 1 1 d . . . . .
H6 H 0.440107 0.349014 0.591103 0.031 Uiso 1 1 calc R U . . .
C11 C 0.2925(3) 0.2694(3) 0.6605(2) 0.0241(7) Uani 1 1 d . . . . .
H7 H 0.321750 0.272606 0.724184 0.029 Uiso 1 1 calc R U . . .
C12 C 0.1771(3) 0.2180(2) 0.6498(2) 0.0198(6) Uani 1 1 d . . . . .
C13 C 0.1527(3) 0.1839(2) 0.8440(2) 0.0172(6) Uani 1 1 d . . . . .
C14 C 0.2541(3) 0.1142(2) 0.8867(2) 0.0176(6) Uani 1 1 d . . . . .
C15 C 0.3182(3) 0.1442(2) 0.9647(2) 0.0207(6) Uani 1 1 d . . . . .
H8 H 0.388218 0.097406 0.992113 0.025 Uiso 1 1 calc R U . . .
C16 C 0.2831(3) 0.2405(2) 1.0037(2) 0.0214(6) Uani 1 1 d . . . . .
C17 C 0.1763(3) 0.3053(2) 0.9649(2) 0.0222(6) Uani 1 1 d . . . . .
H9 H 0.147520 0.369564 0.992775 0.027 Uiso 1 1 calc R U . . .
C18 C 0.1107(3) 0.2788(2) 0.8866(2) 0.0193(6) Uani 1 1 d . . . . .
C19 C 0.2954(3) 0.0072(2) 0.8470(2) 0.0209(6) Uani 1 1 d . . . . .
H10 H 0.232675 -0.000944 0.795641 0.025 Uiso 1 1 calc R U . . .
C20 C 0.2811(4) -0.0834(3) 0.9265(3) 0.0333(8) Uani 1 1 d . . . . .
H11 H 0.337735 -0.075656 0.979919 0.050 Uiso 1 1 calc R U . . .
H12 H 0.308477 -0.150793 0.898998 0.050 Uiso 1 1 calc R U . . .
H13 H 0.187887 -0.081780 0.951372 0.050 Uiso 1 1 calc R U . . .
C21 C 0.4357(3) -0.0001(3) 0.7988(3) 0.0288(7) Uani 1 1 d . . . . .
H14 H 0.441411 0.056649 0.746169 0.043 Uiso 1 1 calc R U . . .
H15 H 0.455770 -0.068581 0.771813 0.043 Uiso 1 1 calc R U . . .
H16 H 0.500075 0.006861 0.847439 0.043 Uiso 1 1 calc R U . . .
C22 C 0.3601(3) 0.2742(3) 1.0843(2) 0.0249(7) Uani 1 1 d . . . . .
H17 H 0.423651 0.212422 1.106279 0.030 Uiso 1 1 calc R U . . .
C23 C 0.2714(4) 0.3037(3) 1.1729(3) 0.0307(8) Uani 1 1 d . . . . .
H18 H 0.211305 0.366883 1.154919 0.046 Uiso 1 1 calc R U . . .
H19 H 0.326925 0.317908 1.224911 0.046 Uiso 1 1 calc R U . . .
H20 H 0.218889 0.245182 1.195900 0.046 Uiso 1 1 calc R U . . .
C24 C 0.4437(4) 0.3651(3) 1.0473(3) 0.0424(10) Uani 1 1 d . . . . .
H21 H 0.498998 0.345808 0.989323 0.064 Uiso 1 1 calc R U . . .
H22 H 0.501143 0.378240 1.098527 0.064 Uiso 1 1 calc R U . . .
H23 H 0.384251 0.428986 1.030379 0.064 Uiso 1 1 calc R U . . .
C25 C -0.0071(3) 0.3511(3) 0.8462(2) 0.0253(7) Uani 1 1 d . . . . .
H24 H -0.043138 0.314588 0.794080 0.030 Uiso 1 1 calc R U . . .
C26 C -0.1200(4) 0.3691(3) 0.9247(3) 0.0378(9) Uani 1 1 d . . . . .
H25 H -0.143705 0.300864 0.955330 0.057 Uiso 1 1 calc R U . . .
H26 H -0.198013 0.407973 0.894488 0.057 Uiso 1 1 calc R U . . .
H27 H -0.090303 0.410107 0.974303 0.057 Uiso 1 1 calc R U . . .
C27 C 0.0331(4) 0.4560(3) 0.7995(3) 0.0406(9) Uani 1 1 d . . . . .
H28 H 0.061174 0.496773 0.849827 0.061 Uiso 1 1 calc R U . . .
H29 H -0.042955 0.495463 0.767329 0.061 Uiso 1 1 calc R U . . .
H30 H 0.107137 0.443416 0.751031 0.061 Uiso 1 1 calc R U . . .
N1 N 0.3986(3) 0.3544(2) 0.40596(19) 0.0216(6) Uani 1 1 d . . . . .
C28 C 0.5235(3) 0.3087(2) 0.3703(2) 0.0187(6) Uani 1 1 d . . . . .
C29 C 0.5902(3) 0.2083(2) 0.3914(2) 0.0243(7) Uani 1 1 d . . . . .
C30 C 0.7148(3) 0.1889(3) 0.3440(3) 0.0278(7) Uani 1 1 d . . . . .
H31 H 0.763560 0.122020 0.358328 0.033 Uiso 1 1 calc R U . . .
C31 C 0.7730(3) 0.2616(3) 0.2764(3) 0.0273(7) Uani 1 1 d . . . . .
C32 C 0.7020(3) 0.3585(2) 0.2538(2) 0.0249(7) Uani 1 1 d . . . . .
H32 H 0.737593 0.408276 0.206282 0.030 Uiso 1 1 calc R U . . .
C33 C 0.5777(3) 0.3828(2) 0.3011(2) 0.0199(6) Uani 1 1 d . . . . .
C34 C 0.5354(4) 0.1222(3) 0.4594(3) 0.0352(8) Uani 1 1 d . . . . .
H33 H 0.594717 0.056682 0.455717 0.053 Uiso 1 1 calc R U . . .
H34 H 0.446522 0.111075 0.440249 0.053 Uiso 1 1 calc R U . . .
H35 H 0.529187 0.142728 0.526365 0.053 Uiso 1 1 calc R U . . .
C35 C 0.9107(4) 0.2341(3) 0.2308(3) 0.0420(10) Uani 1 1 d . . . . .
H36 H 0.917786 0.270027 0.164890 0.063 Uiso 1 1 calc R U . . .
H37 H 0.926268 0.157547 0.227108 0.063 Uiso 1 1 calc R U . . .
H38 H 0.977369 0.256707 0.270699 0.063 Uiso 1 1 calc R U . . .
C36 C 0.3776(3) 0.4591(2) 0.3639(2) 0.0193(6) Uani 1 1 d . . . . .
C37 C 0.2752(3) 0.5393(3) 0.3814(2) 0.0268(7) Uani 1 1 d . . . . .
C38 C 0.2840(3) 0.6338(3) 0.3262(3) 0.0283(7) Uani 1 1 d . . . . .
H39 H 0.217027 0.689994 0.337753 0.034 Uiso 1 1 calc R U . . .
C39 C 0.3850(3) 0.6533(2) 0.2538(2) 0.0232(7) Uani 1 1 d . . . . .
C40 C 0.4870(3) 0.5736(2) 0.2387(2) 0.0203(6) Uani 1 1 d . . . . .
H40 H 0.557377 0.584401 0.190841 0.024 Uiso 1 1 calc R U . . .
C41 C 0.4839(3) 0.4768(2) 0.2957(2) 0.0173(6) Uani 1 1 d . . . . .
C42 C 0.1599(4) 0.5278(3) 0.4570(4) 0.0516(12) Uani 1 1 d . . . . .
H41 H 0.094619 0.590018 0.449369 0.077 Uiso 1 1 calc R U . . .
H42 H 0.193607 0.521617 0.522673 0.077 Uiso 1 1 calc R U . . .
H43 H 0.117359 0.464424 0.447754 0.077 Uiso 1 1 calc R U . . .
C43 C 0.3848(4) 0.7590(3) 0.1962(3) 0.0353(8) Uani 1 1 d . . . . .
H44 H 0.473990 0.766879 0.165715 0.053 Uiso 1 1 calc R U . . .
H45 H 0.360209 0.814945 0.239937 0.053 Uiso 1 1 calc R U . . .
H46 H 0.320222 0.764271 0.145487 0.053 Uiso 1 1 calc R U . . .

loop_
_atom_site_aniso_label
_atom_site_aniso_U_11
_atom_site_aniso_U_22
_atom_site_aniso_U_33
_atom_site_aniso_U_23
_atom_site_aniso_U_13
_atom_site_aniso_U_12
S1 0.0243(4) 0.0384(5) 0.0201(4) -0.0035(3) -0.0026(3) -0.0149(4)
B1 0.0173(15) 0.0139(15) 0.0210(16) -0.0030(12) -0.0007(12) -0.0004(12)
C1 0.0170(14) 0.0207(15) 0.0254(15) -0.0034(12) 0.0036(12) -0.0052(12)
C2 0.0201(15) 0.0334(18) 0.0313(17) -0.0116(14) -0.0007(13) -0.0094(14)
C3 0.0199(15) 0.0231(16) 0.043(2) -0.0081(14) 0.0036(14) -0.0086(13)
C4 0.0207(15) 0.0236(16) 0.0366(18) -0.0026(13) 0.0068(13) -0.0079(13)
C5 0.0194(14) 0.0202(15) 0.0249(15) -0.0029(12) 0.0019(12) -0.0020(12)
C6 0.0151(13) 0.0182(14) 0.0201(14) -0.0043(11) 0.0024(11) -0.0016(11)
C7 0.0191(14) 0.0190(14) 0.0230(15) -0.0018(11) -0.0009(12) -0.0030(12)
C8 0.0240(15) 0.0281(16) 0.0183(14) -0.0010(12) 0.0000(12) -0.0080(13)
C9 0.0240(15) 0.0235(16) 0.0230(15) 0.0008(12) 0.0000(12) -0.0096(13)
C10 0.0253(16) 0.0314(17) 0.0239(16) 0.0000(13) -0.0017(13) -0.0161(14)
C11 0.0260(16) 0.0304(17) 0.0176(14) -0.0007(12) -0.0024(12) -0.0120(14)
C12 0.0184(14) 0.0206(15) 0.0215(15) -0.0026(11) -0.0019(11) -0.0052(12)
C13 0.0184(13) 0.0188(14) 0.0149(13) -0.0007(10) 0.0043(11) -0.0081(11)
C14 0.0170(13) 0.0181(14) 0.0177(14) -0.0018(11) 0.0048(11) -0.0052(11)
C15 0.0189(14) 0.0185(14) 0.0235(15) 0.0015(11) -0.0035(12) 0.0021(12)
C16 0.0210(14) 0.0215(15) 0.0222(15) -0.0011(12) -0.0031(12) -0.0037(12)
C17 0.0281(16) 0.0199(15) 0.0191(15) -0.0050(11) 0.0001(12) -0.0026(13)
C18 0.0196(14) 0.0155(14) 0.0231(15) -0.0018(11) -0.0047(11) -0.0013(11)
C19 0.0225(15) 0.0169(14) 0.0236(15) -0.0038(11) -0.0035(12) -0.0005(12)
C20 0.0371(19) 0.0188(16) 0.044(2) -0.0026(14) 0.0018(16) -0.0031(14)
C21 0.0246(16) 0.0267(17) 0.0352(18) -0.0081(14) 0.0031(14) -0.0015(14)
C22 0.0250(16) 0.0277(17) 0.0235(16) -0.0068(13) -0.0047(13) -0.0040(13)
C23 0.0319(18) 0.0335(18) 0.0287(17) -0.0092(14) -0.0034(14) -0.0053(15)
C24 0.044(2) 0.057(3) 0.032(2) -0.0113(18) 0.0002(17) -0.029(2)
C25 0.0274(16) 0.0220(16) 0.0277(16) -0.0064(13) -0.0106(13) 0.0013(13)
C26 0.0298(18) 0.037(2) 0.046(2) -0.0089(17) -0.0030(16) 0.0048(16)
C27 0.043(2) 0.0298(19) 0.046(2) 0.0051(16) -0.0060(18) 0.0013(17)
N1 0.0218(13) 0.0212(13) 0.0213(13) 0.0019(10) 0.0025(10) -0.0052(10)
C28 0.0201(14) 0.0182(14) 0.0185(14) -0.0010(11) -0.0027(11) -0.0049(12)
C29 0.0271(16) 0.0200(15) 0.0267(16) -0.0006(12) -0.0062(13) -0.0053(13)
C30 0.0262(16) 0.0217(16) 0.0357(18) -0.0044(13) -0.0064(14) 0.0009(13)
C31 0.0211(15) 0.0276(17) 0.0340(18) -0.0069(14) -0.0006(13) -0.0033(13)
C32 0.0216(15) 0.0226(16) 0.0309(17) -0.0039(13) 0.0040(13) -0.0059(13)
C33 0.0215(14) 0.0181(14) 0.0203(14) -0.0018(11) 0.0001(12) -0.0036(12)
C34 0.0351(19) 0.0255(17) 0.042(2) 0.0093(15) 0.0014(16) -0.0018(15)
C35 0.0287(18) 0.037(2) 0.059(3) -0.0066(18) 0.0114(18) -0.0011(16)
C36 0.0200(14) 0.0219(15) 0.0166(14) 0.0002(11) -0.0023(11) -0.0064(12)
C37 0.0196(15) 0.0310(18) 0.0290(17) -0.0031(13) 0.0057(13) -0.0025(13)
C38 0.0236(16) 0.0257(17) 0.0356(18) -0.0066(14) -0.0002(14) -0.0008(13)
C39 0.0209(14) 0.0190(15) 0.0309(17) -0.0036(12) -0.0031(13) -0.0052(12)
C40 0.0192(14) 0.0203(15) 0.0229(15) -0.0025(11) -0.0006(12) -0.0078(12)
C41 0.0138(13) 0.0192(14) 0.0200(14) -0.0044(11) 0.0000(11) -0.0048(11)
C42 0.040(2) 0.043(2) 0.064(3) 0.005(2) 0.032(2) 0.0067(19)
C43 0.0361(19) 0.0192(16) 0.049(2) 0.0014(15) 0.0021(17) -0.0027(15)

_geom_special_details            
;
 All esds (except the esd in the dihedral angle between two l.s. planes)
 are estimated using the full covariance matrix.  The cell esds are taken
 into account individually in the estimation of esds in distances, angles
 and torsion angles; correlations between esds in cell parameters are only
 used when they are defined by crystal symmetry.  An approximate (isotropic)
 treatment of cell esds is used for estimating esds involving l.s. planes.
;

loop_
_geom_bond_atom_site_label_1
_geom_bond_atom_site_label_2
_geom_bond_distance
_geom_bond_site_symmetry_2
_geom_bond_publ_flag
S1 C7 1.753(3) . ?
S1 C1 1.755(3) . ?
B1 C12 1.548(4) . ?
B1 C6 1.552(4) . ?
B1 C13 1.582(4) . ?
C1 C6 1.401(4) . ?
C1 C2 1.410(4) . ?
C2 C3 1.384(5) . ?
C2 H1 0.9500 . ?
C3 C4 1.389(5) . ?
C3 H2 0.9500 . ?
C4 C5 1.382(4) . ?
C4 H3 0.9500 . ?
C5 C6 1.410(4) . ?
C5 H4 0.9500 . ?
C7 C8 1.404(4) . ?
C7 C12 1.406(4) . ?
C8 C9 1.391(4) . ?
C8 H5 0.9500 . ?
C9 C10 1.387(5) . ?
C9 N1 1.439(4) . ?
C10 C11 1.379(4) . ?
C10 H6 0.9500 . ?
C11 C12 1.421(4) . ?
C11 H7 0.9500 . ?
C13 C14 1.405(4) . ?
C13 C18 1.411(4) . ?
C14 C15 1.394(4) . ?
C14 C19 1.528(4) . ?
C15 C16 1.393(4) . ?
C15 H8 0.9500 . ?
C16 C17 1.391(4) . ?
C16 C22 1.516(4) . ?
C17 C18 1.388(4) . ?
C17 H9 0.9500 . ?
C18 C25 1.527(4) . ?
C19 C21 1.523(4) . ?
C19 C20 1.528(4) . ?
C19 H10 1.0000 . ?
C20 H11 0.9800 . ?
C20 H12 0.9800 . ?
C20 H13 0.9800 . ?
C21 H14 0.9800 . ?
C21 H15 0.9800 . ?
C21 H16 0.9800 . ?
C22 C23 1.519(5) . ?
C22 C24 1.538(5) . ?
C22 H17 1.0000 . ?
C23 H18 0.9800 . ?
C23 H19 0.9800 . ?
C23 H20 0.9800 . ?
C24 H21 0.9800 . ?
C24 H22 0.9800 . ?
C24 H23 0.9800 . ?
C25 C27 1.516(5) . ?
C25 C26 1.534(5) . ?
C25 H24 1.0000 . ?
C26 H25 0.9800 . ?
C26 H26 0.9800 . ?
C26 H27 0.9800 . ?
C27 H28 0.9800 . ?
C27 H29 0.9800 . ?
C27 H30 0.9800 . ?
N1 C36 1.408(4) . ?
N1 C28 1.411(4) . ?
C28 C29 1.399(4) . ?
C28 C33 1.407(4) . ?
C29 C30 1.389(5) . ?
C29 C34 1.506(4) . ?
C30 C31 1.400(5) . ?
C30 H31 0.9500 . ?
C31 C32 1.384(5) . ?
C31 C35 1.509(5) . ?
C32 C33 1.395(4) . ?
C32 H32 0.9500 . ?
C33 C41 1.448(4) . ?
C34 H33 0.9800 . ?
C34 H34 0.9800 . ?
C34 H35 0.9800 . ?
C35 H36 0.9800 . ?
C35 H37 0.9800 . ?
C35 H38 0.9800 . ?
C36 C37 1.402(4) . ?
C36 C41 1.403(4) . ?
C37 C38 1.375(5) . ?
C37 C42 1.521(5) . ?
C38 C39 1.405(5) . ?
C38 H39 0.9500 . ?
C39 C40 1.390(4) . ?
C39 C43 1.501(5) . ?
C40 C41 1.404(4) . ?
C40 H40 0.9500 . ?
C42 H41 0.9800 . ?
C42 H42 0.9800 . ?
C42 H43 0.9800 . ?
C43 H44 0.9800 . ?
C43 H45 0.9800 . ?
C43 H46 0.9800 . ?

loop_
_geom_angle_atom_site_label_1
_geom_angle_atom_site_label_2
_geom_angle_atom_site_label_3
_geom_angle
_geom_angle_site_symmetry_1
_geom_angle_site_symmetry_3
_geom_angle_publ_flag
C7 S1 C1 105.96(15) . . ?
C12 B1 C6 119.2(3) . . ?
C12 B1 C13 117.1(3) . . ?
C6 B1 C13 123.7(3) . . ?
C6 C1 C2 121.6(3) . . ?
C6 C1 S1 124.6(2) . . ?
C2 C1 S1 113.8(2) . . ?
C3 C2 C1 118.9(3) . . ?
C3 C2 H1 120.5 . . ?
C1 C2 H1 120.5 . . ?
C2 C3 C4 120.9(3) . . ?
C2 C3 H2 119.6 . . ?
C4 C3 H2 119.6 . . ?
C5 C4 C3 119.7(3) . . ?
C5 C4 H3 120.2 . . ?
C3 C4 H3 120.2 . . ?
C4 C5 C6 121.8(3) . . ?
C4 C5 H4 119.1 . . ?
C6 C5 H4 119.1 . . ?
C1 C6 C5 117.1(3) . . ?
C1 C6 B1 122.5(3) . . ?
C5 C6 B1 120.3(3) . . ?
C8 C7 C12 121.5(3) . . ?
C8 C7 S1 114.5(2) . . ?
C12 C7 S1 124.0(2) . . ?
C9 C8 C7 119.1(3) . . ?
C9 C8 H5 120.4 . . ?
C7 C8 H5 120.4 . . ?
C10 C9 C8 121.2(3) . . ?
C10 C9 N1 119.1(3) . . ?
C8 C9 N1 119.7(3) . . ?
C11 C10 C9 119.2(3) . . ?
C11 C10 H6 120.4 . . ?
C9 C10 H6 120.4 . . ?
C10 C11 C12 122.3(3) . . ?
C10 C11 H7 118.8 . . ?
C12 C11 H7 118.8 . . ?
C7 C12 C11 116.7(3) . . ?
C7 C12 B1 123.2(3) . . ?
C11 C12 B1 120.1(3) . . ?
C14 C13 C18 118.9(3) . . ?
C14 C13 B1 121.2(3) . . ?
C18 C13 B1 119.1(3) . . ?
C15 C14 C13 119.3(3) . . ?
C15 C14 C19 120.3(3) . . ?
C13 C14 C19 120.4(3) . . ?
C16 C15 C14 122.2(3) . . ?
C16 C15 H8 118.9 . . ?
C14 C15 H8 118.9 . . ?
C17 C16 C15 117.6(3) . . ?
C17 C16 C22 121.3(3) . . ?
C15 C16 C22 121.1(3) . . ?
C18 C17 C16 122.0(3) . . ?
C18 C17 H9 119.0 . . ?
C16 C17 H9 119.0 . . ?
C17 C18 C13 119.7(3) . . ?
C17 C18 C25 120.8(3) . . ?
C13 C18 C25 119.5(3) . . ?
C21 C19 C14 112.6(2) . . ?
C21 C19 C20 110.8(3) . . ?
C14 C19 C20 111.3(3) . . ?
C21 C19 H10 107.3 . . ?
C14 C19 H10 107.3 . . ?
C20 C19 H10 107.3 . . ?
C19 C20 H11 109.5 . . ?
C19 C20 H12 109.5 . . ?
H11 C20 H12 109.5 . . ?
C19 C20 H13 109.5 . . ?
H11 C20 H13 109.5 . . ?
H12 C20 H13 109.5 . . ?
C19 C21 H14 109.5 . . ?
C19 C21 H15 109.5 . . ?
H14 C21 H15 109.5 . . ?
C19 C21 H16 109.5 . . ?
H14 C21 H16 109.5 . . ?
H15 C21 H16 109.5 . . ?
C16 C22 C23 112.9(3) . . ?
C16 C22 C24 111.8(3) . . ?
C23 C22 C24 110.2(3) . . ?
C16 C22 H17 107.2 . . ?
C23 C22 H17 107.2 . . ?
C24 C22 H17 107.2 . . ?
C22 C23 H18 109.5 . . ?
C22 C23 H19 109.5 . . ?
H18 C23 H19 109.5 . . ?
C22 C23 H20 109.5 . . ?
H18 C23 H20 109.5 . . ?
H19 C23 H20 109.5 . . ?
C22 C24 H21 109.5 . . ?
C22 C24 H22 109.5 . . ?
H21 C24 H22 109.5 . . ?
C22 C24 H23 109.5 . . ?
H21 C24 H23 109.5 . . ?
H22 C24 H23 109.5 . . ?
C27 C25 C18 112.6(3) . . ?
C27 C25 C26 110.2(3) . . ?
C18 C25 C26 111.7(3) . . ?
C27 C25 H24 107.3 . . ?
C18 C25 H24 107.3 . . ?
C26 C25 H24 107.3 . . ?
C25 C26 H25 109.5 . . ?
C25 C26 H26 109.5 . . ?
H25 C26 H26 109.5 . . ?
C25 C26 H27 109.5 . . ?
H25 C26 H27 109.5 . . ?
H26 C26 H27 109.5 . . ?
C25 C27 H28 109.5 . . ?
C25 C27 H29 109.5 . . ?
H28 C27 H29 109.5 . . ?
C25 C27 H30 109.5 . . ?
H28 C27 H30 109.5 . . ?
H29 C27 H30 109.5 . . ?
C36 N1 C28 108.9(2) . . ?
C36 N1 C9 125.3(3) . . ?
C28 N1 C9 124.3(3) . . ?
C29 C28 C33 121.2(3) . . ?
C29 C28 N1 130.8(3) . . ?
C33 C28 N1 108.0(3) . . ?
C30 C29 C28 116.2(3) . . ?
C30 C29 C34 119.3(3) . . ?
C28 C29 C34 124.6(3) . . ?
C29 C30 C31 124.1(3) . . ?
C29 C30 H31 118.0 . . ?
C31 C30 H31 118.0 . . ?
C32 C31 C30 118.4(3) . . ?
C32 C31 C35 121.5(3) . . ?
C30 C31 C35 120.1(3) . . ?
C31 C32 C33 119.6(3) . . ?
C31 C32 H32 120.2 . . ?
C33 C32 H32 120.2 . . ?
C32 C33 C28 120.4(3) . . ?
C32 C33 C41 132.3(3) . . ?
C28 C33 C41 107.3(3) . . ?
C29 C34 H33 109.5 . . ?
C29 C34 H34 109.5 . . ?
H33 C34 H34 109.5 . . ?
C29 C34 H35 109.5 . . ?
H33 C34 H35 109.5 . . ?
H34 C34 H35 109.5 . . ?
C31 C35 H36 109.5 . . ?
C31 C35 H37 109.5 . . ?
H36 C35 H37 109.5 . . ?
C31 C35 H38 109.5 . . ?
H36 C35 H38 109.5 . . ?
H37 C35 H38 109.5 . . ?
C37 C36 C41 121.2(3) . . ?
C37 C36 N1 130.8(3) . . ?
C41 C36 N1 108.0(3) . . ?
C38 C37 C36 116.0(3) . . ?
C38 C37 C42 119.6(3) . . ?
C36 C37 C42 124.4(3) . . ?
C37 C38 C39 124.6(3) . . ?
C37 C38 H39 117.7 . . ?
C39 C38 H39 117.7 . . ?
C40 C39 C38 118.5(3) . . ?
C40 C39 C43 120.8(3) . . ?
C38 C39 C43 120.6(3) . . ?
C39 C40 C41 118.6(3) . . ?
C39 C40 H40 120.7 . . ?
C41 C40 H40 120.7 . . ?
C36 C41 C40 120.9(3) . . ?
C36 C41 C33 107.7(3) . . ?
C40 C41 C33 131.4(3) . . ?
C37 C42 H41 109.5 . . ?
C37 C42 H42 109.5 . . ?
H41 C42 H42 109.5 . . ?
C37 C42 H43 109.5 . . ?
H41 C42 H43 109.5 . . ?
H42 C42 H43 109.5 . . ?
C39 C43 H44 109.5 . . ?
C39 C43 H45 109.5 . . ?
H44 C43 H45 109.5 . . ?
C39 C43 H46 109.5 . . ?
H44 C43 H46 109.5 . . ?
H45 C43 H46 109.5 . . ?

loop_
_geom_torsion_atom_site_label_1
_geom_torsion_atom_site_label_2
_geom_torsion_atom_site_label_3
_geom_torsion_atom_site_label_4
_geom_torsion
_geom_torsion_site_symmetry_1
_geom_torsion_site_symmetry_2
_geom_torsion_site_symmetry_3
_geom_torsion_site_symmetry_4
_geom_torsion_publ_flag
C7 S1 C1 C6 4.7(3) . . . . ?
C7 S1 C1 C2 -174.5(2) . . . . ?
C6 C1 C2 C3 -0.6(5) . . . . ?
S1 C1 C2 C3 178.5(2) . . . . ?
C1 C2 C3 C4 0.8(5) . . . . ?
C2 C3 C4 C5 -0.4(5) . . . . ?
C3 C4 C5 C6 -0.2(5) . . . . ?
C2 C1 C6 C5 0.1(4) . . . . ?
S1 C1 C6 C5 -179.0(2) . . . . ?
C2 C1 C6 B1 179.7(3) . . . . ?
S1 C1 C6 B1 0.6(4) . . . . ?
C4 C5 C6 C1 0.4(4) . . . . ?
C4 C5 C6 B1 -179.3(3) . . . . ?
C12 B1 C6 C1 -6.0(4) . . . . ?
C13 B1 C6 C1 175.6(3) . . . . ?
C12 B1 C6 C5 173.6(3) . . . . ?
C13 B1 C6 C5 -4.7(4) . . . . ?
C1 S1 C7 C8 174.8(2) . . . . ?
C1 S1 C7 C12 -5.6(3) . . . . ?
C12 C7 C8 C9 0.2(5) . . . . ?
S1 C7 C8 C9 179.8(2) . . . . ?
C7 C8 C9 C10 -0.3(5) . . . . ?
C7 C8 C9 N1 178.6(3) . . . . ?
C8 C9 C10 C11 0.5(5) . . . . ?
N1 C9 C10 C11 -178.4(3) . . . . ?
C9 C10 C11 C12 -0.5(5) . . . . ?
C8 C7 C12 C11 -0.2(5) . . . . ?
S1 C7 C12 C11 -179.8(2) . . . . ?
C8 C7 C12 B1 -179.2(3) . . . . ?
S1 C7 C12 B1 1.2(4) . . . . ?
C10 C11 C12 C7 0.4(5) . . . . ?
C10 C11 C12 B1 179.4(3) . . . . ?
C6 B1 C12 C7 5.1(4) . . . . ?
C13 B1 C12 C7 -176.4(3) . . . . ?
C6 B1 C12 C11 -173.9(3) . . . . ?
C13 B1 C12 C11 4.6(4) . . . . ?
C12 B1 C13 C14 -87.7(3) . . . . ?
C6 B1 C13 C14 90.7(4) . . . . ?
C12 B1 C13 C18 82.2(3) . . . . ?
C6 B1 C13 C18 -99.4(3) . . . . ?
C18 C13 C14 C15 -5.4(4) . . . . ?
B1 C13 C14 C15 164.6(3) . . . . ?
C18 C13 C14 C19 175.6(3) . . . . ?
B1 C13 C14 C19 -14.4(4) . . . . ?
C13 C14 C15 C16 1.6(4) . . . . ?
C19 C14 C15 C16 -179.4(3) . . . . ?
C14 C15 C16 C17 2.8(4) . . . . ?
C14 C15 C16 C22 -176.1(3) . . . . ?
C15 C16 C17 C18 -3.4(4) . . . . ?
C22 C16 C17 C18 175.5(3) . . . . ?
C16 C17 C18 C13 -0.4(5) . . . . ?
C16 C17 C18 C25 179.4(3) . . . . ?
C14 C13 C18 C17 4.8(4) . . . . ?
B1 C13 C18 C17 -165.4(3) . . . . ?
C14 C13 C18 C25 -175.0(3) . . . . ?
B1 C13 C18 C25 14.8(4) . . . . ?
C15 C14 C19 C21 -66.8(4) . . . . ?
C13 C14 C19 C21 112.2(3) . . . . ?
C15 C14 C19 C20 58.3(4) . . . . ?
C13 C14 C19 C20 -122.6(3) . . . . ?
C17 C16 C22 C23 55.1(4) . . . . ?
C15 C16 C22 C23 -126.1(3) . . . . ?
C17 C16 C22 C24 -69.9(4) . . . . ?
C15 C16 C22 C24 109.0(4) . . . . ?
C17 C18 C25 C27 66.3(4) . . . . ?
C13 C18 C25 C27 -113.9(3) . . . . ?
C17 C18 C25 C26 -58.4(4) . . . . ?
C13 C18 C25 C26 121.4(3) . . . . ?
C10 C9 N1 C36 -90.5(4) . . . . ?
C8 C9 N1 C36 90.6(4) . . . . ?
C10 C9 N1 C28 73.9(4) . . . . ?
C8 C9 N1 C28 -105.0(4) . . . . ?
C36 N1 C28 C29 178.5(3) . . . . ?
C9 N1 C28 C29 12.0(5) . . . . ?
C36 N1 C28 C33 -3.5(3) . . . . ?
C9 N1 C28 C33 -170.1(3) . . . . ?
C33 C28 C29 C30 3.3(5) . . . . ?
N1 C28 C29 C30 -179.0(3) . . . . ?
C33 C28 C29 C34 -175.8(3) . . . . ?
N1 C28 C29 C34 1.9(5) . . . . ?
C28 C29 C30 C31 -1.8(5) . . . . ?
C34 C29 C30 C31 177.4(3) . . . . ?
C29 C30 C31 C32 -1.1(5) . . . . ?
C29 C30 C31 C35 178.4(3) . . . . ?
C30 C31 C32 C33 2.5(5) . . . . ?
C35 C31 C32 C33 -177.0(3) . . . . ?
C31 C32 C33 C28 -1.0(5) . . . . ?
C31 C32 C33 C41 177.5(3) . . . . ?
C29 C28 C33 C32 -2.0(5) . . . . ?
N1 C28 C33 C32 179.8(3) . . . . ?
C29 C28 C33 C41 179.1(3) . . . . ?
N1 C28 C33 C41 0.9(3) . . . . ?
C28 N1 C36 C37 -174.2(3) . . . . ?
C9 N1 C36 C37 -7.9(5) . . . . ?
C28 N1 C36 C41 4.8(3) . . . . ?
C9 N1 C36 C41 171.1(3) . . . . ?
C41 C36 C37 C38 1.7(5) . . . . ?
N1 C36 C37 C38 -179.4(3) . . . . ?
C41 C36 C37 C42 -177.3(4) . . . . ?
N1 C36 C37 C42 1.6(6) . . . . ?
C36 C37 C38 C39 1.5(5) . . . . ?
C42 C37 C38 C39 -179.4(4) . . . . ?
C37 C38 C39 C40 -2.8(5) . . . . ?
C37 C38 C39 C43 179.1(3) . . . . ?
C38 C39 C40 C41 0.7(4) . . . . ?
C43 C39 C40 C41 178.8(3) . . . . ?
C37 C36 C41 C40 -3.7(4) . . . . ?
N1 C36 C41 C40 177.2(3) . . . . ?
C37 C36 C41 C33 175.0(3) . . . . ?
N1 C36 C41 C33 -4.1(3) . . . . ?
C39 C40 C41 C36 2.4(4) . . . . ?
C39 C40 C41 C33 -175.9(3) . . . . ?
C32 C33 C41 C36 -176.7(3) . . . . ?
C28 C33 C41 C36 2.0(3) . . . . ?
C32 C33 C41 C40 1.8(6) . . . . ?
C28 C33 C41 C40 -179.5(3) . . . . ?

_refine_diff_density_max         0.962
_refine_diff_density_min         -0.918
_refine_diff_density_rms         0.174

_shelx_res_file                  
;
TITL MCzBS
    MCz.res
    created by SHELXL-2016/6 at 11:31:14 on 22-Mar-2019
REM  Yadorkari-X generated
CELL 0.71075 10.1030 12.7910 13.7780 84.5520 86.2920 83.8500
ZERR 2.0 0.0080 0.0100 0.0120 0.0160 0.0180 0.0200
LATT 1
REM  SPGR P-1 triclinic
SFAC C H B N S
UNIT 86 92 2 2 2
SIZE 0.15 0.05 0.03
TEMP -110.0
L.S. 40
FMAP 2
PLAN -20
ACTA
CONF
LIST 4
BOND $H
OMIT -10.000000 55.000000

WGHT    0.200000
FVAR       5.95886
S1    5   -0.001074    0.155572    0.524978    11.00000    0.02431    0.03838 =
         0.02011   -0.00351   -0.00260   -0.01494
B1    3    0.101890    0.167554    0.740877    11.00000    0.01732    0.01394 =
         0.02097   -0.00302   -0.00067   -0.00044
C1    1   -0.064246    0.094651    0.635279    11.00000    0.01696    0.02069 =
         0.02536   -0.00340    0.00359   -0.00516
C2    1   -0.170415    0.034381    0.624285    11.00000    0.02009    0.03342 =
         0.03134   -0.01162   -0.00071   -0.00936
AFIX  43
H1    2   -0.203095    0.030697    0.561707    11.00000   -1.20000
AFIX   0
C3    1   -0.226245   -0.019319    0.706132    11.00000    0.01993    0.02313 =
         0.04347   -0.00807    0.00359   -0.00863
AFIX  43
H2    2   -0.297055   -0.060878    0.699378    11.00000   -1.20000
AFIX   0
C4    1   -0.180090   -0.013240    0.798023    11.00000    0.02065    0.02360 =
         0.03658   -0.00256    0.00684   -0.00787
AFIX  43
H3    2   -0.219487   -0.050083    0.853776    11.00000   -1.20000
AFIX   0
C5    1   -0.076565    0.046673    0.807943    11.00000    0.01939    0.02024 =
         0.02492   -0.00288    0.00186   -0.00203
AFIX  43
H4    2   -0.045886    0.050590    0.871109    11.00000   -1.20000
AFIX   0
C6    1   -0.015232    0.102130    0.726952    11.00000    0.01510    0.01818 =
         0.02007   -0.00426    0.00239   -0.00159
C7    1    0.138262    0.214666    0.554077    11.00000    0.01915    0.01899 =
         0.02304   -0.00185   -0.00095   -0.00299
C8    1    0.210085    0.260235    0.473164    11.00000    0.02396    0.02813 =
         0.01831   -0.00104   -0.00002   -0.00800
AFIX  43
H5    2    0.182412    0.257447    0.408943    11.00000   -1.20000
AFIX   0
C9    1    0.322278    0.309503    0.488311    11.00000    0.02405    0.02348 =
         0.02298    0.00082    0.00001   -0.00957
C10   1    0.363690    0.314682    0.581630    11.00000    0.02526    0.03143 =
         0.02391   -0.00002   -0.00174   -0.01610
AFIX  43
H6    2    0.440107    0.349014    0.591103    11.00000   -1.20000
AFIX   0
C11   1    0.292531    0.269365    0.660471    11.00000    0.02605    0.03043 =
         0.01764   -0.00069   -0.00245   -0.01205
AFIX  43
H7    2    0.321750    0.272606    0.724184    11.00000   -1.20000
AFIX   0
C12   1    0.177085    0.218005    0.649812    11.00000    0.01837    0.02055 =
         0.02149   -0.00259   -0.00185   -0.00517
C13   1    0.152732    0.183946    0.844015    11.00000    0.01837    0.01880 =
         0.01491   -0.00067    0.00425   -0.00809
C14   1    0.254136    0.114152    0.886653    11.00000    0.01703    0.01811 =
         0.01771   -0.00179    0.00475   -0.00518
C15   1    0.318204    0.144197    0.964664    11.00000    0.01889    0.01847 =
         0.02349    0.00155   -0.00353    0.00214
AFIX  43
H8    2    0.388218    0.097406    0.992113    11.00000   -1.20000
AFIX   0
C16   1    0.283051    0.240489    1.003729    11.00000    0.02104    0.02151 =
         0.02216   -0.00110   -0.00309   -0.00373
C17   1    0.176335    0.305283    0.964900    11.00000    0.02808    0.01987 =
         0.01909   -0.00496    0.00010   -0.00264
AFIX  43
H9    2    0.147520    0.369564    0.992775    11.00000   -1.20000
AFIX   0
C18   1    0.110665    0.278850    0.886643    11.00000    0.01964    0.01554 =
         0.02311   -0.00175   -0.00469   -0.00126
C19   1    0.295402    0.007187    0.847036    11.00000    0.02254    0.01686 =
         0.02358   -0.00377   -0.00350   -0.00050
AFIX  13
H10   2    0.232675   -0.000944    0.795641    11.00000   -1.20000
AFIX   0
C20   1    0.281092   -0.083381    0.926452    11.00000    0.03705    0.01883 =
         0.04361   -0.00263    0.00178   -0.00313
AFIX 137
H11   2    0.337735   -0.075656    0.979919    11.00000   -1.50000
H12   2    0.308477   -0.150793    0.898998    11.00000   -1.50000
H13   2    0.187887   -0.081780    0.951372    11.00000   -1.50000
AFIX   0
C21   1    0.435669   -0.000123    0.798815    11.00000    0.02460    0.02666 =
         0.03518   -0.00813    0.00310   -0.00145
AFIX 137
H14   2    0.441411    0.056649    0.746169    11.00000   -1.50000
H15   2    0.455770   -0.068581    0.771813    11.00000   -1.50000
H16   2    0.500075    0.006861    0.847439    11.00000   -1.50000
AFIX   0
C22   1    0.360091    0.274235    1.084312    11.00000    0.02501    0.02771 =
         0.02350   -0.00684   -0.00470   -0.00399
AFIX  13
H17   2    0.423651    0.212422    1.106279    11.00000   -1.20000
AFIX   0
C23   1    0.271443    0.303661    1.172861    11.00000    0.03185    0.03352 =
         0.02868   -0.00917   -0.00337   -0.00532
AFIX 137
H18   2    0.211305    0.366883    1.154919    11.00000   -1.50000
H19   2    0.326925    0.317908    1.224911    11.00000   -1.50000
H20   2    0.218889    0.245182    1.195900    11.00000   -1.50000
AFIX   0
C24   1    0.443704    0.365055    1.047276    11.00000    0.04445    0.05697 =
         0.03212   -0.01133    0.00020   -0.02861
AFIX 137
H21   2    0.498998    0.345808    0.989323    11.00000   -1.50000
H22   2    0.501143    0.378240    1.098527    11.00000   -1.50000
H23   2    0.384251    0.428986    1.030379    11.00000   -1.50000
AFIX   0
C25   1   -0.007112    0.351111    0.846185    11.00000    0.02736    0.02199 =
         0.02770   -0.00640   -0.01060    0.00130
AFIX  13
H24   2   -0.043138    0.314588    0.794080    11.00000   -1.20000
AFIX   0
C26   1   -0.119978    0.369143    0.924665    11.00000    0.02985    0.03732 =
         0.04551   -0.00887   -0.00303    0.00477
AFIX 137
H25   2   -0.143705    0.300864    0.955330    11.00000   -1.50000
H26   2   -0.198013    0.407973    0.894488    11.00000   -1.50000
H27   2   -0.090303    0.410107    0.974303    11.00000   -1.50000
AFIX   0
C27   1    0.033115    0.455953    0.799465    11.00000    0.04340    0.02979 =
         0.04625    0.00506   -0.00604    0.00132
AFIX 137
H28   2    0.061174    0.496773    0.849827    11.00000   -1.50000
H29   2   -0.042955    0.495463    0.767329    11.00000   -1.50000
H30   2    0.107137    0.443416    0.751031    11.00000   -1.50000
AFIX   0
N1    4    0.398643    0.354420    0.405963    11.00000    0.02183    0.02124 =
         0.02127    0.00194    0.00251   -0.00517
C28   1    0.523489    0.308700    0.370338    11.00000    0.02007    0.01817 =
         0.01851   -0.00095   -0.00272   -0.00485
C29   1    0.590233    0.208332    0.391356    11.00000    0.02715    0.02001 =
         0.02666   -0.00055   -0.00615   -0.00534
C30   1    0.714833    0.188853    0.343987    11.00000    0.02617    0.02169 =
         0.03573   -0.00443   -0.00645    0.00086
AFIX  43
H31   2    0.763560    0.122020    0.358328    11.00000   -1.20000
AFIX   0
C31   1    0.773044    0.261592    0.276436    11.00000    0.02113    0.02761 =
         0.03401   -0.00689   -0.00058   -0.00327
C32   1    0.701954    0.358520    0.253779    11.00000    0.02160    0.02257 =
         0.03090   -0.00385    0.00398   -0.00593
AFIX  43
H32   2    0.737593    0.408276    0.206282    11.00000   -1.20000
AFIX   0
C33   1    0.577658    0.382781    0.301066    11.00000    0.02152    0.01806 =
         0.02034   -0.00178    0.00011   -0.00359
C34   1    0.535377    0.122186    0.459356    11.00000    0.03509    0.02548 =
         0.04208    0.00930    0.00143   -0.00184
AFIX 137
H33   2    0.594717    0.056682    0.455717    11.00000   -1.50000
H34   2    0.446522    0.111075    0.440249    11.00000   -1.50000
H35   2    0.529187    0.142728    0.526365    11.00000   -1.50000
AFIX   0
C35   1    0.910680    0.234055    0.230782    11.00000    0.02873    0.03661 =
         0.05877   -0.00660    0.01144   -0.00111
AFIX 137
H36   2    0.917786    0.270027    0.164890    11.00000   -1.50000
H37   2    0.926268    0.157547    0.227108    11.00000   -1.50000
H38   2    0.977369    0.256707    0.270699    11.00000   -1.50000
AFIX   0
C36   1    0.377640    0.459137    0.363884    11.00000    0.01996    0.02194 =
         0.01662    0.00015   -0.00232   -0.00640
C37   1    0.275227    0.539267    0.381400    11.00000    0.01956    0.03105 =
         0.02904   -0.00314    0.00574   -0.00246
C38   1    0.283979    0.633848    0.326169    11.00000    0.02362    0.02574 =
         0.03559   -0.00658   -0.00022   -0.00083
AFIX  43
H39   2    0.217027    0.689994    0.337753    11.00000   -1.20000
AFIX   0
C39   1    0.385026    0.653279    0.253783    11.00000    0.02094    0.01901 =
         0.03093   -0.00362   -0.00313   -0.00521
C40   1    0.487016    0.573596    0.238709    11.00000    0.01918    0.02025 =
         0.02288   -0.00249   -0.00064   -0.00778
AFIX  43
H40   2    0.557377    0.584401    0.190841    11.00000   -1.20000
AFIX   0
C41   1    0.483910    0.476782    0.295699    11.00000    0.01381    0.01922 =
         0.02005   -0.00444    0.00003   -0.00482
C42   1    0.159949    0.527813    0.457026    11.00000    0.03973    0.04251 =
         0.06368    0.00548    0.03185    0.00666
AFIX 137
H41   2    0.094619    0.590018    0.449369    11.00000   -1.50000
H42   2    0.193607    0.521617    0.522673    11.00000   -1.50000
H43   2    0.117359    0.464424    0.447754    11.00000   -1.50000
AFIX   0
C43   1    0.384846    0.759024    0.196234    11.00000    0.03613    0.01917 =
         0.04912    0.00139    0.00214   -0.00269
AFIX 137
H44   2    0.473990    0.766879    0.165715    11.00000   -1.50000
H45   2    0.360209    0.814945    0.239937    11.00000   -1.50000
H46   2    0.320222    0.764271    0.145487    11.00000   -1.50000

AFIX   0
HKLF 4 1 1 0 0 0 1 0 0 0 1


REM  MCzBS
REM R1 =  0.0800 for    5281 Fo > 4sig(Fo)  and  0.1240 for all    7985 data
REM    425 parameters refined using      0 restraints

END

WGHT      0.2000      0.0000

REM Highest difference peak  0.962,  deepest hole -0.918,  1-sigma level  0.174
Q1    1   0.0396  0.1823  0.5945  11.00000  0.05    0.96
Q2    1  -0.0525  0.1404  0.5857  11.00000  0.05    0.82
Q3    1  -0.0014  0.1027  0.5779  11.00000  0.05    0.76
Q4    1  -0.0358  0.1186  0.6794  11.00000  0.05    0.71
Q5    1  -0.0017  0.0615  0.4550  11.00000  0.05    0.63
Q6    1   0.1175  0.1797  0.8005  11.00000  0.05    0.61
Q7    1  -0.0651  0.3007  0.6073  11.00000  0.05    0.61
Q8    1   0.0065  0.3353  0.6199  11.00000  0.05    0.61
Q9    1   0.3367  0.2342  1.0577  11.00000  0.05    0.60
Q10   1   0.5567  0.3352  0.3394  11.00000  0.05    0.59
Q11   1   0.1127  0.2276  0.6036  11.00000  0.05    0.59
Q12   1  -0.0153  0.0403  0.4441  11.00000  0.05    0.58
Q13   1  -0.0337  0.0414  0.5639  11.00000  0.05    0.55
Q14   1   0.2584  0.0744  0.8846  11.00000  0.05    0.54
Q15   1   0.8023  0.2581  0.2612  11.00000  0.05    0.54
Q16   1   0.3605 -0.0029  0.8261  11.00000  0.05    0.54
Q17   1   0.2878  0.0517  0.8625  11.00000  0.05    0.53
Q18   1   0.1530  0.3016  0.9428  11.00000  0.05    0.53
Q19   1   0.7088  0.3713  0.2096  11.00000  0.05    0.53
Q20   1   0.6662  0.4835  0.2205  11.00000  0.05    0.53
;
_shelx_res_checksum              7901
####################################################################### 
# 
# This file contains crystal structure data downloaded from the 
# Cambridge Structural Database (CSD) hosted by the Cambridge 
# Crystallographic Data Centre (CCDC).
# 
# Full information about CCDC data access policies and citation 
# guidelines are available at http://www.ccdc.cam.ac.uk/access/V1 
# 
# Audit and citation data items may have been added by the CCDC. 
# Please retain this information to preserve the provenance of 
# this file and to allow appropriate attribution of the data. 
# 
#######################################################################

data_MFASi-BS
_database_code_depnum_ccdc_archive 'CCDC 1948038'
loop_
_audit_author_name
_audit_author_address
'Kyohei Matsuo'
;Nara Institute of Science and Technology
Japan
;
_audit_update_record             
;
2019-08-20 deposited with the CCDC.	2019-10-22 downloaded from the CCDC.
;

_audit_creation_method           SHELXL-2016/6
_shelx_SHELXL_version_number     2016/6
_chemical_name_systematic        ?
_chemical_name_common            ?
_chemical_melting_point          ?
_chemical_formula_moiety         'C53 H50 B N S Si, C4 H8 O2'
_chemical_formula_sum            'C57 H58 B N O2 S Si'
_chemical_formula_weight         860.00

loop_
_atom_type_symbol
_atom_type_description
_atom_type_scat_dispersion_real
_atom_type_scat_dispersion_imag
_atom_type_scat_source
C C 0.0033 0.0016 'International Tables Vol C Tables 4.2.6.8 and 6.1.1.4'
H H 0.0000 0.0000 'International Tables Vol C Tables 4.2.6.8 and 6.1.1.4'
B B 0.0013 0.0007 'International Tables Vol C Tables 4.2.6.8 and 6.1.1.4'
N N 0.0061 0.0033 'International Tables Vol C Tables 4.2.6.8 and 6.1.1.4'
S S 0.1246 0.1234 'International Tables Vol C Tables 4.2.6.8 and 6.1.1.4'
Si Si 0.0817 0.0704 'International Tables Vol C Tables 4.2.6.8 and 6.1.1.4'
O O 0.0106 0.0060 'International Tables Vol C Tables 4.2.6.8 and 6.1.1.4'

_space_group_crystal_system      monoclinic
_space_group_IT_number           14
_space_group_name_H-M_alt        'P 21/c'
_space_group_name_Hall           '-P 2ybc'

_shelx_space_group_comment       
;
The symmetry employed for this shelxl refinement is uniquely defined
by the following loop, which should always be used as a source of
symmetry information in preference to the above space-group names.
They are only intended as comments.
;

loop_
_space_group_symop_operation_xyz
'x, y, z'
'-x, y+1/2, -z+1/2'
'-x, -y, -z'
'x, -y-1/2, z-1/2'

_cell_length_a                   18.0660(3)
_cell_length_b                   13.8091(3)
_cell_length_c                   19.3607(3)
_cell_angle_alpha                90
_cell_angle_beta                 99.953(2)
_cell_angle_gamma                90
_cell_volume                     4757.32(15)
_cell_formula_units_Z            4
_cell_measurement_temperature    173(2)
_cell_measurement_reflns_used    19903
_cell_measurement_theta_min      2.6010
_cell_measurement_theta_max      29.3920

_exptl_crystal_description       Prism
_exptl_crystal_colour            Colorless
_exptl_crystal_density_meas      ?
_exptl_crystal_density_method    ?
_exptl_crystal_density_diffrn    1.201
_exptl_crystal_F_000             1832
_exptl_transmission_factor_min   ?
_exptl_transmission_factor_max   ?
_exptl_crystal_size_max          0.160
_exptl_crystal_size_mid          0.150
_exptl_crystal_size_min          0.060
_exptl_absorpt_coefficient_mu    0.137
_shelx_estimated_absorpt_T_min   0.978
_shelx_estimated_absorpt_T_max   0.992
_exptl_absorpt_correction_type   multi-scan
_exptl_absorpt_correction_T_min  0.58537
_exptl_absorpt_correction_T_max  1.00000
_exptl_absorpt_process_details   
;
CrysAlisPro 1.171.39.43c (Rigaku Oxford Diffraction, 2018)
Empirical absorption correction using spherical harmonics,
 implemented in SCALE3 ABSPACK scaling algorithm.
;
_exptl_absorpt_special_details   ?
_diffrn_ambient_temperature      173(2)
_diffrn_radiation_wavelength     0.71073
_diffrn_radiation_type           MoK\a
_diffrn_source                   'Rotating-anode X-ray tube'
_diffrn_measurement_device_type  'XtaLAB AFC10 (RCD3): fixed-chi single'
_diffrn_measurement_method       '\w scans'
_diffrn_reflns_number            50514
_diffrn_reflns_av_unetI/netI     0.0311
_diffrn_reflns_av_R_equivalents  0.0343
_diffrn_reflns_limit_h_min       -22
_diffrn_reflns_limit_h_max       23
_diffrn_reflns_limit_k_min       -17
_diffrn_reflns_limit_k_max       14
_diffrn_reflns_limit_l_min       -25
_diffrn_reflns_limit_l_max       24
_diffrn_reflns_theta_min         2.596
_diffrn_reflns_theta_max         27.498
_diffrn_reflns_theta_full        25.242
_diffrn_measured_fraction_theta_max 0.980
_diffrn_measured_fraction_theta_full 0.998
_diffrn_reflns_Laue_measured_fraction_max 0.980
_diffrn_reflns_Laue_measured_fraction_full 0.998
_diffrn_reflns_point_group_measured_fraction_max 0.980
_diffrn_reflns_point_group_measured_fraction_full 0.998
_reflns_number_total             10707
_reflns_number_gt                8722
_reflns_threshold_expression     'I > 2\s(I)'
_reflns_Friedel_coverage         0.000
_reflns_Friedel_fraction_max     .
_reflns_Friedel_fraction_full    .

_reflns_special_details          
;
 Reflections were merged by SHELXL according to the crystal
 class for the calculation of statistics and refinement.
 
 _reflns_Friedel_fraction is defined as the number of unique
 Friedel pairs measured divided by the number that would be
 possible theoretically, ignoring centric projections and
 systematic absences.
;

_computing_data_collection       'CrysAlisPro 1.171.39.43c (Rigaku OD, 2018)'
_computing_cell_refinement       'CrysAlisPro 1.171.39.43c (Rigaku OD, 2018)'
_computing_data_reduction        'CrysAlisPro 1.171.39.43c (Rigaku OD, 2018)'
_computing_structure_solution    SHELXT
_computing_structure_refinement  'SHELXL-2016/6 (Sheldrick, 2016)'
_computing_molecular_graphics    ?
_computing_publication_material  ?
_refine_special_details          ?
_refine_ls_structure_factor_coef Fsqd
_refine_ls_matrix_type           full
_refine_ls_weighting_scheme      calc
_refine_ls_weighting_details     
'w=1/[\s^2^(Fo^2^)+(0.0973P)^2^+3.8498P] where P=(Fo^2^+2Fc^2^)/3'
_atom_sites_solution_primary     ?
_atom_sites_solution_secondary   ?
_atom_sites_solution_hydrogens   geom
_refine_ls_hydrogen_treatment    constr
_refine_ls_extinction_method     none
_refine_ls_extinction_coef       .
_refine_ls_number_reflns         10707
_refine_ls_number_parameters     586
_refine_ls_number_restraints     17
_refine_ls_R_factor_all          0.0739
_refine_ls_R_factor_gt           0.0610
_refine_ls_wR_factor_ref         0.1803
_refine_ls_wR_factor_gt          0.1701
_refine_ls_goodness_of_fit_ref   1.039
_refine_ls_restrained_S_all      1.049
_refine_ls_shift/su_max          0.002
_refine_ls_shift/su_mean         0.000

loop_
_atom_site_label
_atom_site_type_symbol
_atom_site_fract_x
_atom_site_fract_y
_atom_site_fract_z
_atom_site_U_iso_or_equiv
_atom_site_adp_type
_atom_site_occupancy
_atom_site_site_symmetry_order
_atom_site_calc_flag
_atom_site_refinement_flags_posn
_atom_site_refinement_flags_adp
_atom_site_refinement_flags_occupancy
_atom_site_disorder_assembly
_atom_site_disorder_group
S1 S 0.43694(3) 0.50957(4) 0.37011(3) 0.03026(14) Uani 1 1 d . . . . .
B1 B 0.26429(12) 0.43802(16) 0.35003(11) 0.0247(4) Uani 1 1 d . . . . .
C1 C 0.40469(11) 0.39033(14) 0.36810(10) 0.0252(4) Uani 1 1 d . . . . .
C2 C 0.46249(12) 0.32082(16) 0.37713(12) 0.0318(5) Uani 1 1 d . . . . .
H1 H 0.513484 0.340671 0.382133 0.038 Uiso 1 1 calc R U . . .
C3 C 0.44490(13) 0.22384(16) 0.37870(12) 0.0346(5) Uani 1 1 d . . . . .
H2 H 0.483899 0.176858 0.385082 0.041 Uiso 1 1 calc R U . . .
C4 C 0.37042(13) 0.19448(16) 0.37100(12) 0.0342(5) Uani 1 1 d . . . . .
H3 H 0.358433 0.127645 0.372825 0.041 Uiso 1 1 calc R U . . .
C5 C 0.31398(12) 0.26275(15) 0.36070(11) 0.0304(4) Uani 1 1 d . . . . .
H4 H 0.263221 0.241581 0.354347 0.037 Uiso 1 1 calc R U . . .
C6 C 0.32885(11) 0.36307(14) 0.35925(10) 0.0248(4) Uani 1 1 d . . . . .
C7 C 0.35728(11) 0.58270(14) 0.36397(10) 0.0232(4) Uani 1 1 d . . . . .
C8 C 0.37335(11) 0.68200(14) 0.36964(10) 0.0239(4) Uani 1 1 d . . . . .
H5 H 0.424080 0.703306 0.376099 0.029 Uiso 1 1 calc R U . . .
C9 C 0.31565(11) 0.74970(14) 0.36588(10) 0.0234(4) Uani 1 1 d . . . . .
C10 C 0.24117(12) 0.71547(15) 0.35462(11) 0.0295(4) Uani 1 1 d . . . . .
H6 H 0.200657 0.760129 0.350719 0.035 Uiso 1 1 calc R U . . .
C11 C 0.22674(11) 0.61806(15) 0.34923(11) 0.0286(4) Uani 1 1 d . . . . .
H7 H 0.175811 0.597454 0.341767 0.034 Uiso 1 1 calc R U . . .
C12 C 0.28343(11) 0.54653(14) 0.35417(10) 0.0238(4) Uani 1 1 d . . . . .
C13 C 0.17862(11) 0.40646(14) 0.33823(11) 0.0272(4) Uani 1 1 d . . . . .
C14 C 0.14460(12) 0.38061(17) 0.39497(12) 0.0341(5) Uani 1 1 d . . . . .
C15 C 0.06707(14) 0.36303(19) 0.38440(14) 0.0436(6) Uani 1 1 d . . . . .
H8 H 0.044352 0.345263 0.423298 0.052 Uiso 1 1 calc R U . . .
C16 C 0.02255(13) 0.37092(19) 0.31855(14) 0.0424(6) Uani 1 1 d D . . . .
C17 C 0.05727(13) 0.39284(18) 0.26270(13) 0.0395(5) Uani 1 1 d . . . . .
H9 H 0.027912 0.396217 0.217054 0.047 Uiso 1 1 calc R U . . .
C18 C 0.13404(12) 0.41020(16) 0.27105(12) 0.0333(5) Uani 1 1 d . . . . .
C19 C 0.19083(15) 0.3739(2) 0.46816(13) 0.0502(7) Uani 1 1 d . . . . .
H10 H 0.244164 0.387866 0.463866 0.060 Uiso 1 1 calc R U . . .
C20 C 0.1893(2) 0.2742(3) 0.4988(2) 0.0883(13) Uani 1 1 d . . . . .
H11 H 0.137829 0.258164 0.504374 0.132 Uiso 1 1 calc R U . . .
H12 H 0.222258 0.272243 0.544644 0.132 Uiso 1 1 calc R U . . .
H13 H 0.206843 0.227109 0.467355 0.132 Uiso 1 1 calc R U . . .
C21 C 0.16694(18) 0.4516(4) 0.51656(18) 0.0832(13) Uani 1 1 d . . . . .
H14 H 0.172939 0.515864 0.496827 0.125 Uiso 1 1 calc R U . . .
H15 H 0.198433 0.446764 0.563022 0.125 Uiso 1 1 calc R U . . .
H16 H 0.114181 0.441663 0.520745 0.125 Uiso 1 1 calc R U . . .
C22A C -0.06323(15) 0.3564(2) 0.30419(17) 0.0365(7) Uani 0.799(4) 1 d D . P A 1
H17A H -0.083335 0.385523 0.257399 0.044 Uiso 0.799(4) 1 calc R U P A 1
C23A C -0.08080(18) 0.2484(3) 0.3003(3) 0.0577(11) Uani 0.799(4) 1 d D . P A 1
H18A H -0.055605 0.218190 0.264858 0.087 Uiso 0.799(4) 1 calc R U P A 1
H19A H -0.062894 0.218587 0.346069 0.087 Uiso 0.799(4) 1 calc R U P A 1
H20A H -0.135217 0.239024 0.287484 0.087 Uiso 0.799(4) 1 calc R U P A 1
C24A C -0.1008(3) 0.4061(4) 0.3581(2) 0.0533(14) Uani 0.799(4) 1 d D . P A 1
H21A H -0.088502 0.475256 0.359347 0.080 Uiso 0.799(4) 1 calc R U P A 1
H22A H -0.155397 0.397899 0.345708 0.080 Uiso 0.799(4) 1 calc R U P A 1
H23A H -0.083073 0.377462 0.404293 0.080 Uiso 0.799(4) 1 calc R U P A 1
C22B C -0.0516(5) 0.3220(9) 0.3333(6) 0.0365(7) Uani 0.201(4) 1 d D . P A 2
H17B H -0.037672 0.260575 0.359767 0.044 Uiso 0.201(4) 1 calc R U P A 2
C23B C -0.0941(7) 0.2958(13) 0.2613(7) 0.0577(11) Uani 0.201(4) 1 d D . P A 2
H18B H -0.062118 0.255626 0.236845 0.087 Uiso 0.201(4) 1 calc R U P A 2
H19B H -0.139623 0.259802 0.266170 0.087 Uiso 0.201(4) 1 calc R U P A 2
H20B H -0.107938 0.355111 0.234359 0.087 Uiso 0.201(4) 1 calc R U P A 2
C24B C -0.0955(12) 0.384(2) 0.3761(11) 0.0533(14) Uani 0.201(4) 1 d D . P A 2
H21B H -0.064528 0.398063 0.421760 0.080 Uiso 0.201(4) 1 calc R U P A 2
H22B H -0.109416 0.445113 0.351241 0.080 Uiso 0.201(4) 1 calc R U P A 2
H23B H -0.141101 0.349804 0.383052 0.080 Uiso 0.201(4) 1 calc R U P A 2
C25 C 0.17108(16) 0.4289(2) 0.20761(13) 0.0492(7) Uani 1 1 d . . . . .
H24 H 0.220053 0.461960 0.224851 0.059 Uiso 1 1 calc R U . . .
C26 C 0.1886(3) 0.3351(3) 0.1747(2) 0.0934(14) Uani 1 1 d . . . . .
H25 H 0.141719 0.300728 0.156963 0.140 Uiso 1 1 calc R U . . .
H26 H 0.220117 0.294925 0.209901 0.140 Uiso 1 1 calc R U . . .
H27 H 0.215483 0.348262 0.135893 0.140 Uiso 1 1 calc R U . . .
C27 C 0.1267(3) 0.4938(4) 0.1528(2) 0.1112(18) Uani 1 1 d . . . . .
H28 H 0.156176 0.507104 0.115907 0.167 Uiso 1 1 calc R U . . .
H29 H 0.115368 0.554901 0.174622 0.167 Uiso 1 1 calc R U . . .
H30 H 0.079611 0.461670 0.132378 0.167 Uiso 1 1 calc R U . . .
N1 N 0.33116(9) 0.84845(12) 0.37227(9) 0.0267(4) Uani 1 1 d . . . . .
C28 C 0.40741(11) 0.88216(14) 0.37710(10) 0.0244(4) Uani 1 1 d . . . . .
C29 C 0.45702(13) 0.87299(15) 0.43995(11) 0.0318(5) Uani 1 1 d . . . . .
H31 H 0.441147 0.843649 0.479304 0.038 Uiso 1 1 calc R U . . .
C30 C 0.52928(14) 0.90665(17) 0.44488(12) 0.0380(5) Uani 1 1 d . . . . .
H32 H 0.563158 0.900103 0.487981 0.046 Uiso 1 1 calc R U . . .
C31 C 0.55386(13) 0.94996(17) 0.38834(14) 0.0382(5) Uani 1 1 d . . . . .
C32 C 0.50306(12) 0.95973(16) 0.32596(12) 0.0325(5) Uani 1 1 d . . . . .
H33 H 0.519033 0.990273 0.287093 0.039 Uiso 1 1 calc R U . . .
C33 C 0.42935(11) 0.92596(14) 0.31884(10) 0.0248(4) Uani 1 1 d . . . . .
C34 C 0.63346(17) 0.9847(3) 0.3943(2) 0.0711(10) Uani 1 1 d . . . . .
H34 H 0.638286 1.048724 0.416422 0.107 Uiso 1 1 calc R U . . .
H35 H 0.646775 0.988943 0.347410 0.107 Uiso 1 1 calc R U . . .
H36 H 0.667282 0.939052 0.422904 0.107 Uiso 1 1 calc R U . . .
C35 C 0.27330(11) 0.91963(14) 0.35151(11) 0.0257(4) Uani 1 1 d . . . . .
C36 C 0.21915(14) 0.93713(17) 0.39297(12) 0.0372(5) Uani 1 1 d . . . . .
H37 H 0.219970 0.902231 0.435384 0.045 Uiso 1 1 calc R U . . .
C37 C 0.16411(14) 1.00565(17) 0.37207(13) 0.0394(5) Uani 1 1 d . . . . .
H38 H 0.126572 1.016317 0.400066 0.047 Uiso 1 1 calc R U . . .
C38 C 0.16232(12) 1.05918(15) 0.31130(13) 0.0338(5) Uani 1 1 d . . . . .
C39 C 0.21818(12) 1.04277(15) 0.27164(11) 0.0286(4) Uani 1 1 d . . . . .
H39 H 0.218504 1.080204 0.230524 0.034 Uiso 1 1 calc R U . . .
C40 C 0.27373(11) 0.97309(14) 0.29032(10) 0.0236(4) Uani 1 1 d . . . . .
C41 C 0.10091(15) 1.13186(19) 0.28916(16) 0.0488(6) Uani 1 1 d . . . . .
H40 H 0.100472 1.150508 0.240253 0.073 Uiso 1 1 calc R U . . .
H41 H 0.109869 1.189295 0.319180 0.073 Uiso 1 1 calc R U . . .
H42 H 0.052333 1.103199 0.293616 0.073 Uiso 1 1 calc R U . . .
Si1 Si 0.35299(3) 0.94892(4) 0.24262(3) 0.02292(14) Uani 1 1 d . . . . .
C42 C 0.32873(11) 0.85596(15) 0.17248(10) 0.0251(4) Uani 1 1 d . . . . .
C43 C 0.30029(12) 0.76283(16) 0.17374(11) 0.0313(4) Uani 1 1 d . . . . .
H43 H 0.296966 0.733065 0.217331 0.038 Uiso 1 1 calc R U . . .
C44 C 0.27671(15) 0.71301(18) 0.11179(13) 0.0419(6) Uani 1 1 d . . . . .
H44 H 0.256123 0.649812 0.112723 0.050 Uiso 1 1 calc R U . . .
C45 C 0.28330(18) 0.7558(2) 0.04847(13) 0.0504(7) Uani 1 1 d . . . . .
H45 H 0.267664 0.721073 0.006095 0.061 Uiso 1 1 calc R U . . .
C46 C 0.31213(15) 0.84784(19) 0.04580(12) 0.0408(6) Uani 1 1 d . . . . .
H46 H 0.316803 0.875918 0.001963 0.049 Uiso 1 1 calc R U . . .
C47 C 0.33430(11) 0.89932(15) 0.10748(10) 0.0267(4) Uani 1 1 d . . . . .
C48 C 0.37287(11) 1.04229(15) 0.17896(10) 0.0266(4) Uani 1 1 d . . . . .
C49 C 0.39685(13) 1.13755(16) 0.18783(12) 0.0341(5) Uani 1 1 d . . . . .
H47 H 0.404682 1.165942 0.233201 0.041 Uiso 1 1 calc R U . . .
C50 C 0.40943(14) 1.19155(17) 0.13038(13) 0.0384(5) Uani 1 1 d . . . . .
H48 H 0.425720 1.256875 0.136524 0.046 Uiso 1 1 calc R U . . .
C51 C 0.39829(13) 1.15035(18) 0.06433(12) 0.0379(5) Uani 1 1 d . . . . .
H49 H 0.406888 1.187758 0.025300 0.045 Uiso 1 1 calc R U . . .
C52 C 0.37490(12) 1.05580(17) 0.05447(11) 0.0337(5) Uani 1 1 d . . . . .
H50 H 0.367949 1.027999 0.008918 0.040 Uiso 1 1 calc R U . . .
C53 C 0.36139(11) 1.00078(15) 0.11140(10) 0.0261(4) Uani 1 1 d . . . . .
C54 C -0.0232(3) 0.8970(5) 0.5259(3) 0.158(3) Uani 1 1 d D . . . .
H51 H -0.034268 0.855646 0.564007 0.237 Uiso 1 1 calc R U . . .
H52 H -0.068748 0.904903 0.490667 0.237 Uiso 1 1 calc R U . . .
H53 H -0.006070 0.960538 0.544814 0.237 Uiso 1 1 calc R U . . .
C55 C 0.0370(2) 0.8510(3) 0.4927(3) 0.1018(15) Uani 1 1 d D . . . .
O1 O 0.1002(2) 0.8762(4) 0.4904(3) 0.173(2) Uani 1 1 d D . . . .
O2 O 0.0119(2) 0.7636(3) 0.4658(2) 0.1314(14) Uani 1 1 d D . . . .
C56 C 0.0621(3) 0.7163(4) 0.4284(3) 0.119(2) Uani 1 1 d D . . . .
H54 H 0.110804 0.703773 0.459281 0.143 Uiso 1 1 calc R U . . .
H55 H 0.071075 0.756035 0.388114 0.143 Uiso 1 1 calc R U . . .
C57 C 0.0237(3) 0.6224(4) 0.4036(3) 0.125(2) Uani 1 1 d D . . . .
H56 H 0.025104 0.578369 0.443475 0.187 Uiso 1 1 calc R U . . .
H57 H 0.049722 0.592465 0.368582 0.187 Uiso 1 1 calc R U . . .
H58 H -0.028691 0.635322 0.382474 0.187 Uiso 1 1 calc R U . . .

loop_
_atom_site_aniso_label
_atom_site_aniso_U_11
_atom_site_aniso_U_22
_atom_site_aniso_U_33
_atom_site_aniso_U_23
_atom_site_aniso_U_13
_atom_site_aniso_U_12
S1 0.0218(2) 0.0219(3) 0.0485(3) -0.0026(2) 0.0102(2) -0.00003(18)
B1 0.0264(11) 0.0252(11) 0.0232(10) -0.0014(8) 0.0063(8) -0.0028(8)
C1 0.0283(10) 0.0216(9) 0.0267(9) -0.0032(7) 0.0076(8) -0.0006(8)
C2 0.0278(10) 0.0275(11) 0.0401(11) -0.0046(9) 0.0057(8) 0.0031(8)
C3 0.0389(12) 0.0269(11) 0.0372(11) -0.0036(9) 0.0045(9) 0.0078(9)
C4 0.0439(12) 0.0210(10) 0.0365(11) -0.0041(8) 0.0035(9) -0.0010(9)
C5 0.0316(10) 0.0262(10) 0.0331(10) -0.0033(8) 0.0048(8) -0.0041(8)
C6 0.0278(10) 0.0235(10) 0.0235(9) -0.0039(7) 0.0061(7) -0.0014(7)
C7 0.0251(9) 0.0222(9) 0.0231(9) -0.0002(7) 0.0066(7) 0.0020(7)
C8 0.0239(9) 0.0229(9) 0.0261(9) 0.0017(7) 0.0074(7) -0.0010(7)
C9 0.0293(10) 0.0201(9) 0.0224(9) 0.0043(7) 0.0089(7) 0.0010(7)
C10 0.0272(10) 0.0255(10) 0.0374(11) 0.0056(8) 0.0094(8) 0.0054(8)
C11 0.0228(9) 0.0269(10) 0.0367(11) 0.0031(8) 0.0071(8) -0.0018(8)
C12 0.0235(9) 0.0240(10) 0.0251(9) 0.0003(7) 0.0071(7) -0.0008(7)
C13 0.0255(10) 0.0207(10) 0.0362(11) -0.0033(8) 0.0075(8) -0.0024(7)
C14 0.0288(10) 0.0365(12) 0.0384(11) -0.0077(9) 0.0102(9) -0.0065(9)
C15 0.0338(12) 0.0496(15) 0.0520(14) -0.0124(12) 0.0204(11) -0.0111(11)
C16 0.0257(11) 0.0413(13) 0.0601(15) -0.0181(12) 0.0071(10) -0.0034(9)
C17 0.0306(11) 0.0363(12) 0.0485(13) -0.0086(10) -0.0024(10) -0.0006(9)
C18 0.0326(11) 0.0263(11) 0.0393(12) -0.0023(9) 0.0018(9) -0.0032(9)
C19 0.0378(13) 0.082(2) 0.0333(12) 0.0000(13) 0.0118(10) -0.0138(13)
C20 0.078(2) 0.124(4) 0.061(2) 0.046(2) 0.0056(18) -0.015(2)
C21 0.0482(17) 0.151(4) 0.0534(18) -0.045(2) 0.0186(14) -0.022(2)
C22A 0.0206(12) 0.0432(18) 0.0429(18) 0.0029(13) -0.0019(12) 0.0046(11)
C23A 0.0261(15) 0.051(2) 0.093(3) -0.0132(19) 0.0004(17) -0.0089(14)
C24A 0.0273(14) 0.072(3) 0.060(3) -0.012(2) 0.0069(18) 0.0062(16)
C22B 0.0206(12) 0.0432(18) 0.0429(18) 0.0029(13) -0.0019(12) 0.0046(11)
C23B 0.0261(15) 0.051(2) 0.093(3) -0.0132(19) 0.0004(17) -0.0089(14)
C24B 0.0273(14) 0.072(3) 0.060(3) -0.012(2) 0.0069(18) 0.0062(16)
C25 0.0484(14) 0.0615(17) 0.0345(12) 0.0041(12) -0.0021(11) -0.0224(13)
C26 0.135(4) 0.095(3) 0.067(2) -0.027(2) 0.063(2) -0.035(3)
C27 0.115(4) 0.132(4) 0.081(3) 0.062(3) 0.001(3) -0.014(3)
N1 0.0281(9) 0.0200(8) 0.0340(9) 0.0059(7) 0.0107(7) 0.0019(6)
C28 0.0298(10) 0.0168(9) 0.0272(9) -0.0014(7) 0.0070(8) 0.0012(7)
C29 0.0431(12) 0.0247(10) 0.0267(10) -0.0005(8) 0.0034(9) 0.0048(9)
C30 0.0427(13) 0.0283(11) 0.0375(12) -0.0079(9) -0.0090(10) 0.0037(9)
C31 0.0322(11) 0.0274(11) 0.0521(14) -0.0048(10) -0.0012(10) -0.0050(9)
C32 0.0307(11) 0.0255(10) 0.0425(12) 0.0013(9) 0.0095(9) -0.0047(8)
C33 0.0293(10) 0.0190(9) 0.0267(9) -0.0020(7) 0.0062(8) -0.0014(7)
C34 0.0376(15) 0.071(2) 0.098(3) 0.0037(19) -0.0084(16) -0.0186(15)
C35 0.0284(10) 0.0182(9) 0.0322(10) 0.0006(8) 0.0101(8) 0.0012(7)
C36 0.0447(13) 0.0327(12) 0.0393(12) 0.0090(9) 0.0218(10) 0.0078(10)
C37 0.0411(13) 0.0334(12) 0.0495(14) 0.0023(10) 0.0246(11) 0.0100(10)
C38 0.0336(11) 0.0225(10) 0.0460(12) -0.0017(9) 0.0093(9) 0.0048(8)
C39 0.0341(10) 0.0203(10) 0.0311(10) 0.0026(8) 0.0046(8) 0.0009(8)
C40 0.0275(9) 0.0181(9) 0.0255(9) -0.0017(7) 0.0058(7) -0.0015(7)
C41 0.0449(14) 0.0346(13) 0.0685(17) 0.0075(12) 0.0144(13) 0.0166(11)
Si1 0.0275(3) 0.0211(3) 0.0211(3) 0.00085(19) 0.0069(2) -0.0014(2)
C42 0.0248(9) 0.0266(10) 0.0245(9) -0.0016(8) 0.0061(7) 0.0030(8)
C43 0.0367(11) 0.0262(10) 0.0323(10) -0.0015(8) 0.0093(9) 0.0017(9)
C44 0.0534(14) 0.0281(11) 0.0443(13) -0.0087(10) 0.0083(11) -0.0042(10)
C45 0.0753(19) 0.0415(14) 0.0332(12) -0.0147(11) 0.0058(12) -0.0089(13)
C46 0.0550(15) 0.0428(14) 0.0249(10) -0.0035(9) 0.0076(10) -0.0027(11)
C47 0.0257(9) 0.0303(11) 0.0243(9) -0.0003(8) 0.0051(7) 0.0020(8)
C48 0.0277(10) 0.0278(10) 0.0257(9) 0.0039(8) 0.0081(8) -0.0009(8)
C49 0.0435(12) 0.0284(11) 0.0318(11) 0.0015(9) 0.0100(9) -0.0034(9)
C50 0.0438(13) 0.0295(11) 0.0430(13) 0.0083(10) 0.0108(10) -0.0042(10)
C51 0.0387(12) 0.0427(13) 0.0333(11) 0.0165(10) 0.0089(9) -0.0018(10)
C52 0.0335(11) 0.0431(13) 0.0243(10) 0.0068(9) 0.0045(8) 0.0003(9)
C53 0.0221(9) 0.0317(11) 0.0246(9) 0.0037(8) 0.0042(7) 0.0015(8)
C54 0.133(5) 0.213(8) 0.131(5) -0.057(5) 0.033(4) 0.044(5)
C55 0.095(3) 0.115(4) 0.100(3) 0.011(3) 0.030(3) -0.008(3)
O1 0.149(4) 0.200(5) 0.196(5) 0.034(4) 0.105(4) 0.004(4)
O2 0.123(3) 0.140(4) 0.129(3) -0.032(3) 0.015(2) 0.011(3)
C56 0.081(3) 0.184(6) 0.105(4) 0.008(4) 0.051(3) 0.002(4)
C57 0.080(3) 0.162(6) 0.140(5) -0.038(4) 0.041(3) -0.014(3)

_geom_special_details            
;
 All esds (except the esd in the dihedral angle between two l.s. planes)
 are estimated using the full covariance matrix.  The cell esds are taken
 into account individually in the estimation of esds in distances, angles
 and torsion angles; correlations between esds in cell parameters are only
 used when they are defined by crystal symmetry.  An approximate (isotropic)
 treatment of cell esds is used for estimating esds involving l.s. planes.
;

loop_
_geom_bond_atom_site_label_1
_geom_bond_atom_site_label_2
_geom_bond_distance
_geom_bond_site_symmetry_2
_geom_bond_publ_flag
S1 C1 1.745(2) . ?
S1 C7 1.7453(19) . ?
B1 C12 1.537(3) . ?
B1 C6 1.546(3) . ?
B1 C13 1.586(3) . ?
C1 C6 1.403(3) . ?
C1 C2 1.407(3) . ?
C2 C3 1.378(3) . ?
C2 H1 0.9500 . ?
C3 C4 1.388(3) . ?
C3 H2 0.9500 . ?
C4 C5 1.378(3) . ?
C4 H3 0.9500 . ?
C5 C6 1.412(3) . ?
C5 H4 0.9500 . ?
C7 C8 1.402(3) . ?
C7 C12 1.406(3) . ?
C8 C9 1.393(3) . ?
C8 H5 0.9500 . ?
C9 N1 1.393(3) . ?
C9 C10 1.407(3) . ?
C10 C11 1.371(3) . ?
C10 H6 0.9500 . ?
C11 C12 1.414(3) . ?
C11 H7 0.9500 . ?
C13 C14 1.395(3) . ?
C13 C18 1.408(3) . ?
C14 C15 1.401(3) . ?
C14 C19 1.518(3) . ?
C15 C16 1.389(4) . ?
C15 H8 0.9500 . ?
C16 C17 1.374(4) . ?
C16 C22A 1.539(3) . ?
C16 C22B 1.570(8) . ?
C17 C18 1.389(3) . ?
C17 H9 0.9500 . ?
C18 C25 1.519(3) . ?
C19 C20 1.501(5) . ?
C19 C21 1.534(5) . ?
C19 H10 1.0000 . ?
C20 H11 0.9800 . ?
C20 H12 0.9800 . ?
C20 H13 0.9800 . ?
C21 H14 0.9800 . ?
C21 H15 0.9800 . ?
C21 H16 0.9800 . ?
C22A C24A 1.505(4) . ?
C22A C23A 1.524(4) . ?
C22A H17A 1.0000 . ?
C23A H18A 0.9800 . ?
C23A H19A 0.9800 . ?
C23A H20A 0.9800 . ?
C24A H21A 0.9800 . ?
C24A H22A 0.9800 . ?
C24A H23A 0.9800 . ?
C22B C24B 1.510(8) . ?
C22B C23B 1.514(8) . ?
C22B H17B 1.0000 . ?
C23B H18B 0.9800 . ?
C23B H19B 0.9800 . ?
C23B H20B 0.9800 . ?
C24B H21B 0.9800 . ?
C24B H22B 0.9800 . ?
C24B H23B 0.9800 . ?
C25 C26 1.502(5) . ?
C25 C27 1.509(5) . ?
C25 H24 1.0000 . ?
C26 H25 0.9800 . ?
C26 H26 0.9800 . ?
C26 H27 0.9800 . ?
C27 H28 0.9800 . ?
C27 H29 0.9800 . ?
C27 H30 0.9800 . ?
N1 C35 1.440(3) . ?
N1 C28 1.442(3) . ?
C28 C29 1.387(3) . ?
C28 C33 1.396(3) . ?
C29 C30 1.373(3) . ?
C29 H31 0.9500 . ?
C30 C31 1.386(4) . ?
C30 H32 0.9500 . ?
C31 C32 1.391(3) . ?
C31 C34 1.501(4) . ?
C32 C33 1.395(3) . ?
C32 H33 0.9500 . ?
C33 Si1 1.865(2) . ?
C34 H34 0.9800 . ?
C34 H35 0.9800 . ?
C34 H36 0.9800 . ?
C35 C36 1.390(3) . ?
C35 C40 1.397(3) . ?
C36 C37 1.381(3) . ?
C36 H37 0.9500 . ?
C37 C38 1.385(3) . ?
C37 H38 0.9500 . ?
C38 C39 1.388(3) . ?
C38 C41 1.503(3) . ?
C39 C40 1.392(3) . ?
C39 H39 0.9500 . ?
C40 Si1 1.863(2) . ?
C41 H40 0.9800 . ?
C41 H41 0.9800 . ?
C41 H42 0.9800 . ?
Si1 C48 1.861(2) . ?
Si1 C42 1.865(2) . ?
C42 C43 1.387(3) . ?
C42 C47 1.413(3) . ?
C43 C44 1.384(3) . ?
C43 H43 0.9500 . ?
C44 C45 1.384(4) . ?
C44 H44 0.9500 . ?
C45 C46 1.378(4) . ?
C45 H45 0.9500 . ?
C46 C47 1.388(3) . ?
C46 H46 0.9500 . ?
C47 C53 1.482(3) . ?
C48 C49 1.386(3) . ?
C48 C53 1.410(3) . ?
C49 C50 1.390(3) . ?
C49 H47 0.9500 . ?
C50 C51 1.382(3) . ?
C50 H48 0.9500 . ?
C51 C52 1.375(3) . ?
C51 H49 0.9500 . ?
C52 C53 1.395(3) . ?
C52 H50 0.9500 . ?
C54 C55 1.498(2) . ?
C54 H51 0.9800 . ?
C54 H52 0.9800 . ?
C54 H53 0.9800 . ?
C55 O1 1.2011(19) . ?
C55 O2 1.3616(19) . ?
O2 C56 1.4138(19) . ?
C56 C57 1.510(2) . ?
C56 H54 0.9900 . ?
C56 H55 0.9900 . ?
C57 H56 0.9800 . ?
C57 H57 0.9800 . ?
C57 H58 0.9800 . ?

loop_
_geom_angle_atom_site_label_1
_geom_angle_atom_site_label_2
_geom_angle_atom_site_label_3
_geom_angle
_geom_angle_site_symmetry_1
_geom_angle_site_symmetry_3
_geom_angle_publ_flag
C1 S1 C7 106.04(9) . . ?
C12 B1 C6 119.22(17) . . ?
C12 B1 C13 118.73(18) . . ?
C6 B1 C13 122.04(18) . . ?
C6 C1 C2 121.36(19) . . ?
C6 C1 S1 124.84(15) . . ?
C2 C1 S1 113.79(15) . . ?
C3 C2 C1 119.8(2) . . ?
C3 C2 H1 120.1 . . ?
C1 C2 H1 120.1 . . ?
C2 C3 C4 120.3(2) . . ?
C2 C3 H2 119.9 . . ?
C4 C3 H2 119.9 . . ?
C5 C4 C3 119.7(2) . . ?
C5 C4 H3 120.2 . . ?
C3 C4 H3 120.2 . . ?
C4 C5 C6 122.4(2) . . ?
C4 C5 H4 118.8 . . ?
C6 C5 H4 118.8 . . ?
C1 C6 C5 116.48(18) . . ?
C1 C6 B1 122.40(18) . . ?
C5 C6 B1 121.10(18) . . ?
C8 C7 C12 122.46(18) . . ?
C8 C7 S1 113.79(14) . . ?
C12 C7 S1 123.75(15) . . ?
C9 C8 C7 120.63(18) . . ?
C9 C8 H5 119.7 . . ?
C7 C8 H5 119.7 . . ?
C8 C9 N1 121.01(18) . . ?
C8 C9 C10 118.01(18) . . ?
N1 C9 C10 120.98(18) . . ?
C11 C10 C9 120.37(19) . . ?
C11 C10 H6 119.8 . . ?
C9 C10 H6 119.8 . . ?
C10 C11 C12 123.67(19) . . ?
C10 C11 H7 118.2 . . ?
C12 C11 H7 118.2 . . ?
C7 C12 C11 114.84(18) . . ?
C7 C12 B1 123.57(18) . . ?
C11 C12 B1 121.58(18) . . ?
C14 C13 C18 118.53(19) . . ?
C14 C13 B1 120.58(18) . . ?
C18 C13 B1 120.75(18) . . ?
C13 C14 C15 119.7(2) . . ?
C13 C14 C19 120.30(19) . . ?
C15 C14 C19 120.0(2) . . ?
C16 C15 C14 121.7(2) . . ?
C16 C15 H8 119.1 . . ?
C14 C15 H8 119.1 . . ?
C17 C16 C15 118.0(2) . . ?
C17 C16 C22A 117.9(2) . . ?
C15 C16 C22A 124.1(2) . . ?
C17 C16 C22B 139.3(4) . . ?
C15 C16 C22B 100.1(5) . . ?
C16 C17 C18 121.9(2) . . ?
C16 C17 H9 119.0 . . ?
C18 C17 H9 119.0 . . ?
C17 C18 C13 120.1(2) . . ?
C17 C18 C25 120.4(2) . . ?
C13 C18 C25 119.5(2) . . ?
C20 C19 C14 112.3(3) . . ?
C20 C19 C21 111.9(3) . . ?
C14 C19 C21 111.1(3) . . ?
C20 C19 H10 107.0 . . ?
C14 C19 H10 107.0 . . ?
C21 C19 H10 107.0 . . ?
C19 C20 H11 109.5 . . ?
C19 C20 H12 109.5 . . ?
H11 C20 H12 109.5 . . ?
C19 C20 H13 109.5 . . ?
H11 C20 H13 109.5 . . ?
H12 C20 H13 109.5 . . ?
C19 C21 H14 109.5 . . ?
C19 C21 H15 109.5 . . ?
H14 C21 H15 109.5 . . ?
C19 C21 H16 109.5 . . ?
H14 C21 H16 109.5 . . ?
H15 C21 H16 109.5 . . ?
C24A C22A C23A 111.4(4) . . ?
C24A C22A C16 112.1(3) . . ?
C23A C22A C16 109.3(2) . . ?
C24A C22A H17A 108.0 . . ?
C23A C22A H17A 108.0 . . ?
C16 C22A H17A 108.0 . . ?
C22A C23A H18A 109.5 . . ?
C22A C23A H19A 109.5 . . ?
H18A C23A H19A 109.5 . . ?
C22A C23A H20A 109.5 . . ?
H18A C23A H20A 109.5 . . ?
H19A C23A H20A 109.5 . . ?
C22A C24A H21A 109.5 . . ?
C22A C24A H22A 109.5 . . ?
H21A C24A H22A 109.5 . . ?
C22A C24A H23A 109.5 . . ?
H21A C24A H23A 109.5 . . ?
H22A C24A H23A 109.5 . . ?
C24B C22B C23B 114.2(13) . . ?
C24B C22B C16 113.6(13) . . ?
C23B C22B C16 104.3(8) . . ?
C24B C22B H17B 108.1 . . ?
C23B C22B H17B 108.1 . . ?
C16 C22B H17B 108.1 . . ?
C22B C23B H18B 109.5 . . ?
C22B C23B H19B 109.5 . . ?
H18B C23B H19B 109.5 . . ?
C22B C23B H20B 109.5 . . ?
H18B C23B H20B 109.5 . . ?
H19B C23B H20B 109.5 . . ?
C22B C24B H21B 109.5 . . ?
C22B C24B H22B 109.5 . . ?
H21B C24B H22B 109.5 . . ?
C22B C24B H23B 109.5 . . ?
H21B C24B H23B 109.5 . . ?
H22B C24B H23B 109.5 . . ?
C26 C25 C27 109.9(4) . . ?
C26 C25 C18 110.5(2) . . ?
C27 C25 C18 114.5(3) . . ?
C26 C25 H24 107.2 . . ?
C27 C25 H24 107.2 . . ?
C18 C25 H24 107.2 . . ?
C25 C26 H25 109.5 . . ?
C25 C26 H26 109.5 . . ?
H25 C26 H26 109.5 . . ?
C25 C26 H27 109.5 . . ?
H25 C26 H27 109.5 . . ?
H26 C26 H27 109.5 . . ?
C25 C27 H28 109.5 . . ?
C25 C27 H29 109.5 . . ?
H28 C27 H29 109.5 . . ?
C25 C27 H30 109.5 . . ?
H28 C27 H30 109.5 . . ?
H29 C27 H30 109.5 . . ?
C9 N1 C35 121.20(17) . . ?
C9 N1 C28 119.80(16) . . ?
C35 N1 C28 115.90(16) . . ?
C29 C28 C33 121.18(19) . . ?
C29 C28 N1 119.53(18) . . ?
C33 C28 N1 119.27(17) . . ?
C30 C29 C28 119.5(2) . . ?
C30 C29 H31 120.2 . . ?
C28 C29 H31 120.2 . . ?
C29 C30 C31 121.4(2) . . ?
C29 C30 H32 119.3 . . ?
C31 C30 H32 119.3 . . ?
C30 C31 C32 118.3(2) . . ?
C30 C31 C34 120.7(2) . . ?
C32 C31 C34 121.0(3) . . ?
C31 C32 C33 121.9(2) . . ?
C31 C32 H33 119.0 . . ?
C33 C32 H33 119.0 . . ?
C32 C33 C28 117.67(19) . . ?
C32 C33 Si1 125.75(16) . . ?
C28 C33 Si1 116.01(15) . . ?
C31 C34 H34 109.5 . . ?
C31 C34 H35 109.5 . . ?
H34 C34 H35 109.5 . . ?
C31 C34 H36 109.5 . . ?
H34 C34 H36 109.5 . . ?
H35 C34 H36 109.5 . . ?
C36 C35 C40 120.37(19) . . ?
C36 C35 N1 120.44(18) . . ?
C40 C35 N1 119.16(17) . . ?
C37 C36 C35 119.5(2) . . ?
C37 C36 H37 120.2 . . ?
C35 C36 H37 120.2 . . ?
C36 C37 C38 121.6(2) . . ?
C36 C37 H38 119.2 . . ?
C38 C37 H38 119.2 . . ?
C37 C38 C39 118.0(2) . . ?
C37 C38 C41 120.4(2) . . ?
C39 C38 C41 121.5(2) . . ?
C38 C39 C40 121.97(19) . . ?
C38 C39 H39 119.0 . . ?
C40 C39 H39 119.0 . . ?
C39 C40 C35 118.43(18) . . ?
C39 C40 Si1 125.19(15) . . ?
C35 C40 Si1 116.30(15) . . ?
C38 C41 H40 109.5 . . ?
C38 C41 H41 109.5 . . ?
H40 C41 H41 109.5 . . ?
C38 C41 H42 109.5 . . ?
H40 C41 H42 109.5 . . ?
H41 C41 H42 109.5 . . ?
C48 Si1 C40 117.19(9) . . ?
C48 Si1 C33 116.16(9) . . ?
C40 Si1 C33 99.49(9) . . ?
C48 Si1 C42 92.45(9) . . ?
C40 Si1 C42 112.35(9) . . ?
C33 Si1 C42 120.52(9) . . ?
C43 C42 C47 119.49(19) . . ?
C43 C42 Si1 131.82(16) . . ?
C47 C42 Si1 108.23(15) . . ?
C44 C43 C42 120.3(2) . . ?
C44 C43 H43 119.8 . . ?
C42 C43 H43 119.8 . . ?
C45 C44 C43 119.6(2) . . ?
C45 C44 H44 120.2 . . ?
C43 C44 H44 120.2 . . ?
C46 C45 C44 121.2(2) . . ?
C46 C45 H45 119.4 . . ?
C44 C45 H45 119.4 . . ?
C45 C46 C47 119.7(2) . . ?
C45 C46 H46 120.2 . . ?
C47 C46 H46 120.2 . . ?
C46 C47 C42 119.7(2) . . ?
C46 C47 C53 124.89(19) . . ?
C42 C47 C53 115.39(17) . . ?
C49 C48 C53 119.56(18) . . ?
C49 C48 Si1 131.87(16) . . ?
C53 C48 Si1 108.56(15) . . ?
C48 C49 C50 120.1(2) . . ?
C48 C49 H47 120.0 . . ?
C50 C49 H47 120.0 . . ?
C51 C50 C49 120.1(2) . . ?
C51 C50 H48 119.9 . . ?
C49 C50 H48 119.9 . . ?
C52 C51 C50 120.7(2) . . ?
C52 C51 H49 119.6 . . ?
C50 C51 H49 119.6 . . ?
C51 C52 C53 119.9(2) . . ?
C51 C52 H50 120.0 . . ?
C53 C52 H50 120.0 . . ?
C52 C53 C48 119.6(2) . . ?
C52 C53 C47 125.17(19) . . ?
C48 C53 C47 115.23(17) . . ?
C55 C54 H51 109.5 . . ?
C55 C54 H52 109.5 . . ?
H51 C54 H52 109.5 . . ?
C55 C54 H53 109.5 . . ?
H51 C54 H53 109.5 . . ?
H52 C54 H53 109.5 . . ?
O1 C55 O2 119.9(5) . . ?
O1 C55 C54 131.3(5) . . ?
O2 C55 C54 108.7(4) . . ?
C55 O2 C56 113.9(4) . . ?
O2 C56 C57 105.1(4) . . ?
O2 C56 H54 110.7 . . ?
C57 C56 H54 110.7 . . ?
O2 C56 H55 110.7 . . ?
C57 C56 H55 110.7 . . ?
H54 C56 H55 108.8 . . ?
C56 C57 H56 109.5 . . ?
C56 C57 H57 109.5 . . ?
H56 C57 H57 109.5 . . ?
C56 C57 H58 109.5 . . ?
H56 C57 H58 109.5 . . ?
H57 C57 H58 109.5 . . ?

loop_
_geom_torsion_atom_site_label_1
_geom_torsion_atom_site_label_2
_geom_torsion_atom_site_label_3
_geom_torsion_atom_site_label_4
_geom_torsion
_geom_torsion_site_symmetry_1
_geom_torsion_site_symmetry_2
_geom_torsion_site_symmetry_3
_geom_torsion_site_symmetry_4
_geom_torsion_publ_flag
C7 S1 C1 C6 3.2(2) . . . . ?
C7 S1 C1 C2 -176.12(15) . . . . ?
C6 C1 C2 C3 -1.2(3) . . . . ?
S1 C1 C2 C3 178.10(17) . . . . ?
C1 C2 C3 C4 0.4(3) . . . . ?
C2 C3 C4 C5 1.0(3) . . . . ?
C3 C4 C5 C6 -1.5(3) . . . . ?
C2 C1 C6 C5 0.7(3) . . . . ?
S1 C1 C6 C5 -178.56(15) . . . . ?
C2 C1 C6 B1 179.32(19) . . . . ?
S1 C1 C6 B1 0.1(3) . . . . ?
C4 C5 C6 C1 0.7(3) . . . . ?
C4 C5 C6 B1 -177.95(19) . . . . ?
C12 B1 C6 C1 -3.0(3) . . . . ?
C13 B1 C6 C1 178.50(18) . . . . ?
C12 B1 C6 C5 175.56(18) . . . . ?
C13 B1 C6 C5 -2.9(3) . . . . ?
C1 S1 C7 C8 175.87(14) . . . . ?
C1 S1 C7 C12 -4.19(19) . . . . ?
C12 C7 C8 C9 0.2(3) . . . . ?
S1 C7 C8 C9 -179.88(14) . . . . ?
C7 C8 C9 N1 179.25(17) . . . . ?
C7 C8 C9 C10 -1.5(3) . . . . ?
C8 C9 C10 C11 1.5(3) . . . . ?
N1 C9 C10 C11 -179.24(19) . . . . ?
C9 C10 C11 C12 -0.2(3) . . . . ?
C8 C7 C12 C11 1.1(3) . . . . ?
S1 C7 C12 C11 -178.85(15) . . . . ?
C8 C7 C12 B1 -178.07(18) . . . . ?
S1 C7 C12 B1 2.0(3) . . . . ?
C10 C11 C12 C7 -1.1(3) . . . . ?
C10 C11 C12 B1 178.1(2) . . . . ?
C6 B1 C12 C7 2.0(3) . . . . ?
C13 B1 C12 C7 -179.52(18) . . . . ?
C6 B1 C12 C11 -177.15(18) . . . . ?
C13 B1 C12 C11 1.4(3) . . . . ?
C12 B1 C13 C14 -96.8(2) . . . . ?
C6 B1 C13 C14 81.7(3) . . . . ?
C12 B1 C13 C18 78.9(3) . . . . ?
C6 B1 C13 C18 -102.7(2) . . . . ?
C18 C13 C14 C15 -2.6(3) . . . . ?
B1 C13 C14 C15 173.2(2) . . . . ?
C18 C13 C14 C19 178.9(2) . . . . ?
B1 C13 C14 C19 -5.3(3) . . . . ?
C13 C14 C15 C16 -0.2(4) . . . . ?
C19 C14 C15 C16 178.3(2) . . . . ?
C14 C15 C16 C17 2.6(4) . . . . ?
C14 C15 C16 C22A -177.5(2) . . . . ?
C14 C15 C16 C22B 167.7(5) . . . . ?
C15 C16 C17 C18 -2.2(4) . . . . ?
C22A C16 C17 C18 177.9(2) . . . . ?
C22B C16 C17 C18 -159.4(8) . . . . ?
C16 C17 C18 C13 -0.6(4) . . . . ?
C16 C17 C18 C25 176.7(2) . . . . ?
C14 C13 C18 C17 3.0(3) . . . . ?
B1 C13 C18 C17 -172.8(2) . . . . ?
C14 C13 C18 C25 -174.3(2) . . . . ?
B1 C13 C18 C25 9.9(3) . . . . ?
C13 C14 C19 C20 -119.6(3) . . . . ?
C15 C14 C19 C20 61.9(4) . . . . ?
C13 C14 C19 C21 114.1(3) . . . . ?
C15 C14 C19 C21 -64.3(3) . . . . ?
C17 C16 C22A C24A -136.2(3) . . . . ?
C15 C16 C22A C24A 43.9(4) . . . . ?
C17 C16 C22A C23A 99.8(3) . . . . ?
C15 C16 C22A C23A -80.1(4) . . . . ?
C17 C16 C22B C24B -126.7(11) . . . . ?
C15 C16 C22B C24B 73.7(12) . . . . ?
C17 C16 C22B C23B -1.7(15) . . . . ?
C15 C16 C22B C23B -161.3(9) . . . . ?
C17 C18 C25 C26 -83.2(3) . . . . ?
C13 C18 C25 C26 94.1(3) . . . . ?
C17 C18 C25 C27 41.5(4) . . . . ?
C13 C18 C25 C27 -141.2(3) . . . . ?
C8 C9 N1 C35 164.41(17) . . . . ?
C10 C9 N1 C35 -14.8(3) . . . . ?
C8 C9 N1 C28 5.1(3) . . . . ?
C10 C9 N1 C28 -174.11(18) . . . . ?
C9 N1 C28 C29 -77.2(2) . . . . ?
C35 N1 C28 C29 122.4(2) . . . . ?
C9 N1 C28 C33 104.5(2) . . . . ?
C35 N1 C28 C33 -55.8(2) . . . . ?
C33 C28 C29 C30 -0.7(3) . . . . ?
N1 C28 C29 C30 -178.86(19) . . . . ?
C28 C29 C30 C31 0.2(3) . . . . ?
C29 C30 C31 C32 0.7(3) . . . . ?
C29 C30 C31 C34 -178.9(3) . . . . ?
C30 C31 C32 C33 -1.0(3) . . . . ?
C34 C31 C32 C33 178.5(3) . . . . ?
C31 C32 C33 C28 0.5(3) . . . . ?
C31 C32 C33 Si1 171.47(17) . . . . ?
C29 C28 C33 C32 0.3(3) . . . . ?
N1 C28 C33 C32 178.52(18) . . . . ?
C29 C28 C33 Si1 -171.48(16) . . . . ?
N1 C28 C33 Si1 6.7(2) . . . . ?
C9 N1 C35 C36 74.9(3) . . . . ?
C28 N1 C35 C36 -125.0(2) . . . . ?
C9 N1 C35 C40 -107.1(2) . . . . ?
C28 N1 C35 C40 52.9(2) . . . . ?
C40 C35 C36 C37 2.1(3) . . . . ?
N1 C35 C36 C37 -179.9(2) . . . . ?
C35 C36 C37 C38 -1.4(4) . . . . ?
C36 C37 C38 C39 -0.5(4) . . . . ?
C36 C37 C38 C41 178.8(2) . . . . ?
C37 C38 C39 C40 1.7(3) . . . . ?
C41 C38 C39 C40 -177.6(2) . . . . ?
C38 C39 C40 C35 -1.0(3) . . . . ?
C38 C39 C40 Si1 -177.53(17) . . . . ?
C36 C35 C40 C39 -1.0(3) . . . . ?
N1 C35 C40 C39 -178.91(18) . . . . ?
C36 C35 C40 Si1 175.86(17) . . . . ?
N1 C35 C40 Si1 -2.1(2) . . . . ?
C39 C40 Si1 C48 15.3(2) . . . . ?
C35 C40 Si1 C48 -161.28(15) . . . . ?
C39 C40 Si1 C33 141.34(18) . . . . ?
C35 C40 Si1 C33 -35.24(17) . . . . ?
C39 C40 Si1 C42 -89.95(19) . . . . ?
C35 C40 Si1 C42 93.47(16) . . . . ?
C32 C33 Si1 C48 -11.5(2) . . . . ?
C28 C33 Si1 C48 159.57(14) . . . . ?
C32 C33 Si1 C40 -138.23(18) . . . . ?
C28 C33 Si1 C40 32.84(17) . . . . ?
C32 C33 Si1 C42 98.7(2) . . . . ?
C28 C33 Si1 C42 -90.26(17) . . . . ?
C48 Si1 C42 C43 -173.8(2) . . . . ?
C40 Si1 C42 C43 -53.0(2) . . . . ?
C33 Si1 C42 C43 63.7(2) . . . . ?
C48 Si1 C42 C47 -1.81(15) . . . . ?
C40 Si1 C42 C47 118.99(14) . . . . ?
C33 Si1 C42 C47 -124.31(14) . . . . ?
C47 C42 C43 C44 -0.7(3) . . . . ?
Si1 C42 C43 C44 170.52(18) . . . . ?
C42 C43 C44 C45 1.5(4) . . . . ?
C43 C44 C45 C46 -0.8(4) . . . . ?
C44 C45 C46 C47 -0.7(4) . . . . ?
C45 C46 C47 C42 1.5(4) . . . . ?
C45 C46 C47 C53 -175.8(2) . . . . ?
C43 C42 C47 C46 -0.8(3) . . . . ?
Si1 C42 C47 C46 -173.92(18) . . . . ?
C43 C42 C47 C53 176.75(18) . . . . ?
Si1 C42 C47 C53 3.6(2) . . . . ?
C40 Si1 C48 C49 64.4(2) . . . . ?
C33 Si1 C48 C49 -52.9(2) . . . . ?
C42 Si1 C48 C49 -178.8(2) . . . . ?
C40 Si1 C48 C53 -117.15(15) . . . . ?
C33 Si1 C48 C53 125.55(14) . . . . ?
C42 Si1 C48 C53 -0.42(15) . . . . ?
C53 C48 C49 C50 0.0(3) . . . . ?
Si1 C48 C49 C50 178.27(18) . . . . ?
C48 C49 C50 C51 -0.2(4) . . . . ?
C49 C50 C51 C52 -0.2(4) . . . . ?
C50 C51 C52 C53 0.7(4) . . . . ?
C51 C52 C53 C48 -0.9(3) . . . . ?
C51 C52 C53 C47 178.4(2) . . . . ?
C49 C48 C53 C52 0.5(3) . . . . ?
Si1 C48 C53 C52 -178.11(16) . . . . ?
C49 C48 C53 C47 -178.81(19) . . . . ?
Si1 C48 C53 C47 2.5(2) . . . . ?
C46 C47 C53 C52 -6.2(3) . . . . ?
C42 C47 C53 C52 176.5(2) . . . . ?
C46 C47 C53 C48 173.1(2) . . . . ?
C42 C47 C53 C48 -4.2(3) . . . . ?
O1 C55 O2 C56 -8.1(8) . . . . ?
C54 C55 O2 C56 175.6(5) . . . . ?
C55 O2 C56 C57 179.9(5) . . . . ?

_refine_diff_density_max         0.691
_refine_diff_density_min         -1.059
_refine_diff_density_rms         0.069

_shelx_res_file                  
;
TITL MDPzsBS
    MDPzs.res
    created by SHELXL-2016/6 at 11:28:12 on 22-Mar-2019
REM  Yadorkari-X generated
CELL 0.71073 18.0660 13.8091 19.3607 90.0000 99.9530 90.0000
ZERR 4.0 0.0003 0.0003 0.0003 0.0000 0.0020 0.0000
LATT 1
SYMM -X, 1/2+Y, 1/2-Z
REM  SPGR P21/c monoclinic
SFAC C H B N S Si O
UNIT 228 232 4 4 4 4 8
SIZE 0.16 0.15 0.06
TEMP -100.0
L.S. 40
FMAP 2
PLAN -20
ACTA
CONF
LIST 4
BOND $H
OMIT -10.000000 55.000000
OMIT    3    1    0

SADI 0.01 C16 C22A C16 C22B
SADI 0.01 C22A C23A C22A C24A C22B C23B C22B C24B
EADP C22A C22B
EADP C23A C23B
EADP C24A C24B
DFIX 1.50 0.002 C54 C55
DFIX 1.21 0.002 C55 O1
DFIX 1.37 0.002 C55 O2
DFIX 1.43 0.002 O2 C56
DFIX 1.52 0.002 C56 C57
BUMP

WGHT    0.097300    3.849800
FVAR       0.64249   0.79878
S1    5    0.436939    0.509566    0.370112    11.00000    0.02177    0.02195 =
         0.04853   -0.00260    0.01018   -0.00003
B1    3    0.264290    0.438019    0.350035    11.00000    0.02641    0.02518 =
         0.02322   -0.00139    0.00630   -0.00281
C1    1    0.404695    0.390329    0.368104    11.00000    0.02830    0.02155 =
         0.02669   -0.00315    0.00756   -0.00058
C2    1    0.462488    0.320815    0.377134    11.00000    0.02778    0.02748 =
         0.04005   -0.00458    0.00566    0.00306
AFIX  43
H1    2    0.513484    0.340671    0.382133    11.00000   -1.20000
AFIX   0
C3    1    0.444896    0.223836    0.378703    11.00000    0.03891    0.02693 =
         0.03715   -0.00364    0.00455    0.00776
AFIX  43
H2    2    0.483899    0.176858    0.385082    11.00000   -1.20000
AFIX   0
C4    1    0.370416    0.194478    0.371002    11.00000    0.04386    0.02104 =
         0.03646   -0.00410    0.00354   -0.00104
AFIX  43
H3    2    0.358433    0.127645    0.372825    11.00000   -1.20000
AFIX   0
C5    1    0.313980    0.262749    0.360703    11.00000    0.03161    0.02621 =
         0.03314   -0.00334    0.00477   -0.00414
AFIX  43
H4    2    0.263221    0.241581    0.354347    11.00000   -1.20000
AFIX   0
C6    1    0.328848    0.363069    0.359252    11.00000    0.02780    0.02355 =
         0.02353   -0.00394    0.00606   -0.00136
C7    1    0.357281    0.582699    0.363966    11.00000    0.02512    0.02219 =
         0.02313   -0.00019    0.00662    0.00202
C8    1    0.373351    0.681998    0.369636    11.00000    0.02390    0.02286 =
         0.02606    0.00167    0.00736   -0.00102
AFIX  43
H5    2    0.424080    0.703306    0.376099    11.00000   -1.20000
AFIX   0
C9    1    0.315651    0.749702    0.365882    11.00000    0.02933    0.02008 =
         0.02241    0.00428    0.00892    0.00096
C10   1    0.241168    0.715474    0.354616    11.00000    0.02720    0.02545 =
         0.03735    0.00563    0.00943    0.00541
AFIX  43
H6    2    0.200657    0.760129    0.350719    11.00000   -1.20000
AFIX   0
C11   1    0.226740    0.618065    0.349234    11.00000    0.02282    0.02691 =
         0.03668    0.00306    0.00705   -0.00180
AFIX  43
H7    2    0.175811    0.597454    0.341767    11.00000   -1.20000
AFIX   0
C12   1    0.283431    0.546527    0.354173    11.00000    0.02348    0.02401 =
         0.02507    0.00025    0.00709   -0.00084
C13   1    0.178620    0.406458    0.338234    11.00000    0.02554    0.02069 =
         0.03623   -0.00330    0.00751   -0.00237
C14   1    0.144601    0.380607    0.394966    11.00000    0.02881    0.03649 =
         0.03845   -0.00774    0.01022   -0.00654
C15   1    0.067067    0.363034    0.384403    11.00000    0.03377    0.04960 =
         0.05200   -0.01240    0.02042   -0.01109
AFIX  43
H8    2    0.044352    0.345263    0.423298    11.00000   -1.20000
AFIX   0
C16   1    0.022554    0.370919    0.318551    11.00000    0.02565    0.04127 =
         0.06008   -0.01815    0.00706   -0.00338
C17   1    0.057270    0.392837    0.262702    11.00000    0.03058    0.03632 =
         0.04845   -0.00856   -0.00241   -0.00057
AFIX  43
H9    2    0.027912    0.396217    0.217054    11.00000   -1.20000
AFIX   0
C18   1    0.134042    0.410195    0.271049    11.00000    0.03263    0.02631 =
         0.03926   -0.00228    0.00177   -0.00320
C19   1    0.190832    0.373925    0.468163    11.00000    0.03780    0.08166 =
         0.03332   -0.00002    0.01185   -0.01379
AFIX  13
H10   2    0.244164    0.387866    0.463866    11.00000   -1.20000
AFIX   0
C20   1    0.189308    0.274201    0.498793    11.00000    0.07768    0.12374 =
         0.06120    0.04595    0.00557   -0.01541
AFIX 137
H11   2    0.137829    0.258164    0.504374    11.00000   -1.50000
H12   2    0.222258    0.272243    0.544644    11.00000   -1.50000
H13   2    0.206843    0.227109    0.467355    11.00000   -1.50000
AFIX   0
C21   1    0.166939    0.451565    0.516560    11.00000    0.04823    0.15146 =
         0.05345   -0.04535    0.01860   -0.02237
AFIX 137
H14   2    0.172939    0.515864    0.496827    11.00000   -1.50000
H15   2    0.198433    0.446764    0.563022    11.00000   -1.50000
H16   2    0.114181    0.441663    0.520745    11.00000   -1.50000
PART 1
AFIX   0
C22A  1   -0.063226    0.356447    0.304187    21.00000    0.02064    0.04317 =
         0.04294    0.00288   -0.00188    0.00464
AFIX  13
H17A  2   -0.083335    0.385523    0.257399    21.00000   -1.20000
AFIX   0
C23A  1   -0.080805    0.248417    0.300303    21.00000    0.02609    0.05073 =
         0.09289   -0.01319    0.00037   -0.00894
AFIX  33
H18A  2   -0.055605    0.218190    0.264858    21.00000   -1.50000
H19A  2   -0.062894    0.218587    0.346069    21.00000   -1.50000
H20A  2   -0.135217    0.239024    0.287484    21.00000   -1.50000
AFIX   0
C24A  1   -0.100829    0.406097    0.358085    21.00000    0.02730    0.07209 =
         0.06025   -0.01182    0.00693    0.00625
AFIX  33
H21A  2   -0.088502    0.475256    0.359347    21.00000   -1.50000
H22A  2   -0.155397    0.397899    0.345708    21.00000   -1.50000
H23A  2   -0.083073    0.377462    0.404293    21.00000   -1.50000
PART 2
AFIX   0
C22B  1   -0.051588    0.321994    0.333333   -21.00000    0.02064    0.04317 =
         0.04294    0.00288   -0.00188    0.00464
AFIX  13
H17B  2   -0.037672    0.260575    0.359767   -21.00000   -1.20000
AFIX   0
C23B  1   -0.094064    0.295825    0.261324   -21.00000    0.02609    0.05073 =
         0.09289   -0.01319    0.00037   -0.00894
AFIX  33
H18B  2   -0.062118    0.255626    0.236845   -21.00000   -1.50000
H19B  2   -0.139623    0.259802    0.266170   -21.00000   -1.50000
H20B  2   -0.107938    0.355111    0.234359   -21.00000   -1.50000
AFIX   0
C24B  1   -0.095513    0.384203    0.376100   -21.00000    0.02730    0.07209 =
         0.06025   -0.01182    0.00693    0.00625
AFIX  33
H21B  2   -0.064528    0.398063    0.421760   -21.00000   -1.50000
H22B  2   -0.109416    0.445113    0.351241   -21.00000   -1.50000
H23B  2   -0.141101    0.349804    0.383052   -21.00000   -1.50000
PART 0
AFIX   0
C25   1    0.171085    0.428929    0.207614    11.00000    0.04837    0.06148 =
         0.03449    0.00407   -0.00209   -0.02237
AFIX  13
H24   2    0.220053    0.461960    0.224851    11.00000   -1.20000
AFIX   0
C26   1    0.188625    0.335056    0.174737    11.00000    0.13505    0.09473 =
         0.06665   -0.02721    0.06280   -0.03498
AFIX 137
H25   2    0.141719    0.300728    0.156963    11.00000   -1.50000
H26   2    0.220117    0.294925    0.209901    11.00000   -1.50000
H27   2    0.215483    0.348262    0.135893    11.00000   -1.50000
AFIX   0
C27   1    0.126665    0.493843    0.152826    11.00000    0.11524    0.13162 =
         0.08085    0.06205    0.00063   -0.01450
AFIX 137
H28   2    0.156176    0.507104    0.115907    11.00000   -1.50000
H29   2    0.115368    0.554901    0.174622    11.00000   -1.50000
H30   2    0.079611    0.461670    0.132378    11.00000   -1.50000
AFIX   0
N1    4    0.331156    0.848450    0.372274    11.00000    0.02810    0.02004 =
         0.03397    0.00589    0.01067    0.00194
C28   1    0.407413    0.882157    0.377103    11.00000    0.02981    0.01680 =
         0.02721   -0.00142    0.00700    0.00121
C29   1    0.457024    0.872992    0.439950    11.00000    0.04305    0.02473 =
         0.02667   -0.00051    0.00344    0.00482
AFIX  43
H31   2    0.441147    0.843649    0.479304    11.00000   -1.20000
AFIX   0
C30   1    0.529283    0.906651    0.444880    11.00000    0.04265    0.02833 =
         0.03748   -0.00788   -0.00901    0.00374
AFIX  43
H32   2    0.563158    0.900103    0.487981    11.00000   -1.20000
AFIX   0
C31   1    0.553864    0.949964    0.388341    11.00000    0.03221    0.02736 =
         0.05209   -0.00477   -0.00116   -0.00498
C32   1    0.503063    0.959729    0.325962    11.00000    0.03074    0.02549 =
         0.04249    0.00129    0.00952   -0.00470
AFIX  43
H33   2    0.519033    0.990273    0.287093    11.00000   -1.20000
AFIX   0
C33   1    0.429353    0.925962    0.318845    11.00000    0.02928    0.01902 =
         0.02671   -0.00199    0.00623   -0.00142
C34   1    0.633461    0.984684    0.394285    11.00000    0.03761    0.07101 =
         0.09768    0.00374   -0.00837   -0.01855
AFIX 137
H34   2    0.638286    1.048724    0.416422    11.00000   -1.50000
H35   2    0.646775    0.988943    0.347410    11.00000   -1.50000
H36   2    0.667282    0.939052    0.422904    11.00000   -1.50000
AFIX   0
C35   1    0.273303    0.919631    0.351505    11.00000    0.02838    0.01821 =
         0.03220    0.00057    0.01013    0.00122
C36   1    0.219147    0.937132    0.392973    11.00000    0.04474    0.03268 =
         0.03929    0.00903    0.02183    0.00785
AFIX  43
H37   2    0.219970    0.902231    0.435384    11.00000   -1.20000
AFIX   0
C37   1    0.164111    1.005649    0.372071    11.00000    0.04113    0.03343 =
         0.04947    0.00226    0.02458    0.01000
AFIX  43
H38   2    0.126572    1.016317    0.400066    11.00000   -1.20000
AFIX   0
C38   1    0.162317    1.059177    0.311298    11.00000    0.03360    0.02251 =
         0.04602   -0.00167    0.00930    0.00478
C39   1    0.218175    1.042771    0.271638    11.00000    0.03411    0.02033 =
         0.03106    0.00263    0.00460    0.00086
AFIX  43
H39   2    0.218504    1.080204    0.230524    11.00000   -1.20000
AFIX   0
C40   1    0.273734    0.973090    0.290319    11.00000    0.02745    0.01814 =
         0.02551   -0.00167    0.00578   -0.00152
C41   1    0.100909    1.131864    0.289162    11.00000    0.04495    0.03460 =
         0.06847    0.00754    0.01438    0.01665
AFIX 137
H40   2    0.100472    1.150508    0.240253    11.00000   -1.50000
H41   2    0.109869    1.189295    0.319180    11.00000   -1.50000
H42   2    0.052333    1.103199    0.293616    11.00000   -1.50000
AFIX   0
SI1   6    0.352992    0.948916    0.242615    11.00000    0.02751    0.02110 =
         0.02112    0.00085    0.00694   -0.00141
C42   1    0.328733    0.855960    0.172479    11.00000    0.02481    0.02656 =
         0.02455   -0.00162    0.00608    0.00297
C43   1    0.300289    0.762833    0.173735    11.00000    0.03665    0.02622 =
         0.03226   -0.00149    0.00926    0.00170
AFIX  43
H43   2    0.296966    0.733065    0.217331    11.00000   -1.20000
AFIX   0
C44   1    0.276709    0.713006    0.111786    11.00000    0.05342    0.02807 =
         0.04428   -0.00873    0.00832   -0.00419
AFIX  43
H44   2    0.256123    0.649812    0.112723    11.00000   -1.20000
AFIX   0
C45   1    0.283298    0.755793    0.048467    11.00000    0.07529    0.04154 =
         0.03316   -0.01472    0.00576   -0.00894
AFIX  43
H45   2    0.267664    0.721073    0.006095    11.00000   -1.20000
AFIX   0
C46   1    0.312127    0.847836    0.045797    11.00000    0.05503    0.04283 =
         0.02488   -0.00347    0.00757   -0.00274
AFIX  43
H46   2    0.316803    0.875918    0.001963    11.00000   -1.20000
AFIX   0
C47   1    0.334300    0.899315    0.107484    11.00000    0.02572    0.03027 =
         0.02434   -0.00034    0.00515    0.00196
C48   1    0.372869    1.042290    0.178962    11.00000    0.02769    0.02778 =
         0.02569    0.00387    0.00814   -0.00089
C49   1    0.396846    1.137545    0.187828    11.00000    0.04347    0.02842 =
         0.03176    0.00145    0.01003   -0.00341
AFIX  43
H47   2    0.404682    1.165942    0.233201    11.00000   -1.20000
AFIX   0
C50   1    0.409433    1.191545    0.130378    11.00000    0.04382    0.02950 =
         0.04304    0.00828    0.01084   -0.00421
AFIX  43
H48   2    0.425720    1.256875    0.136524    11.00000   -1.20000
AFIX   0
C51   1    0.398292    1.150347    0.064327    11.00000    0.03870    0.04266 =
         0.03326    0.01652    0.00886   -0.00183
AFIX  43
H49   2    0.406888    1.187758    0.025300    11.00000   -1.20000
AFIX   0
C52   1    0.374898    1.055796    0.054467    11.00000    0.03348    0.04308 =
         0.02434    0.00683    0.00454    0.00029
AFIX  43
H50   2    0.367949    1.027999    0.008918    11.00000   -1.20000
AFIX   0
C53   1    0.361390    1.000776    0.111404    11.00000    0.02206    0.03172 =
         0.02464    0.00372    0.00422    0.00148
C54   1   -0.023217    0.896998    0.525926    11.00000    0.13272    0.21291 =
         0.13124   -0.05701    0.03334    0.04389
AFIX 137
H51   2   -0.034268    0.855646    0.564007    11.00000   -1.50000
H52   2   -0.068748    0.904903    0.490667    11.00000   -1.50000
H53   2   -0.006070    0.960538    0.544814    11.00000   -1.50000
AFIX   0
C55   1    0.037044    0.851015    0.492749    11.00000    0.09492    0.11480 =
         0.10027    0.01085    0.02973   -0.00771
O1    7    0.100196    0.876169    0.490378    11.00000    0.14854    0.20016 =
         0.19623    0.03357    0.10509    0.00397
O2    7    0.011884    0.763623    0.465759    11.00000    0.12282    0.14037 =
         0.12865   -0.03173    0.01529    0.01055
C56   1    0.062079    0.716294    0.428411    11.00000    0.08097    0.18422 =
         0.10540    0.00809    0.05060    0.00178
AFIX  23
H54   2    0.110804    0.703773    0.459281    11.00000   -1.20000
H55   2    0.071075    0.756035    0.388114    11.00000   -1.20000
AFIX   0
C57   1    0.023686    0.622374    0.403555    11.00000    0.07995    0.16221 =
         0.14036   -0.03761    0.04053   -0.01404
AFIX 137
H56   2    0.025104    0.578369    0.443475    11.00000   -1.50000
H57   2    0.049722    0.592465    0.368582    11.00000   -1.50000
H58   2   -0.028691    0.635322    0.382474    11.00000   -1.50000

AFIX   0
HKLF 4 1 1 0 0 0 1 0 0 0 1


REM  MDPzsBS
REM R1 =  0.0610 for    8722 Fo > 4sig(Fo)  and  0.0739 for all   10707 data
REM    586 parameters refined using     17 restraints

END

WGHT      0.0972      3.8553

REM Highest difference peak  0.691,  deepest hole -1.059,  1-sigma level  0.069
Q1    1   0.0664  0.8049  0.4489  11.00000  0.05    0.69
Q2    1   0.0400  0.3360  0.3504  11.00000  0.05    0.59
Q3    1   0.0433  0.7142  0.4266  11.00000  0.05    0.49
Q4    1   0.0249  0.6886  0.4174  11.00000  0.05    0.45
Q5    1   0.3612  1.0059  0.2113  11.00000  0.05    0.39
Q6    1   0.3074  0.9602  0.2683  11.00000  0.05    0.36
Q7    1   0.0506  0.3601  0.2933  11.00000  0.05    0.35
Q8    1   0.3961  0.9407  0.2857  11.00000  0.05    0.34
Q9    1   0.2194  0.4186  0.3423  11.00000  0.05    0.33
Q10   1   0.0811  0.3210  0.4124  11.00000  0.05    0.33
Q11   1   0.0628  1.1008  0.2564  11.00000  0.05    0.31
Q12   1   0.3455  0.8928  0.2080  11.00000  0.05    0.31
Q13   1   0.3433  0.7190  0.3811  11.00000  0.05    0.30
Q14   1   0.3674  0.8630  0.3753  11.00000  0.05    0.29
Q15   1   0.2712  0.4975  0.3562  11.00000  0.05    0.28
Q16   1   0.1684  0.3641  0.4269  11.00000  0.05    0.28
Q17   1   0.3626  0.6302  0.3774  11.00000  0.05    0.28
Q18   1   0.3228  0.3183  0.3446  11.00000  0.05    0.28
Q19   1   0.3027  0.3968  0.3659  11.00000  0.05    0.27
Q20   1   0.2724  0.9416  0.3166  11.00000  0.05    0.27
;
_shelx_res_checksum              9105
####################################################################### 
# 
# This file contains crystal structure data downloaded from the 
# Cambridge Structural Database (CSD) hosted by the Cambridge 
# Crystallographic Data Centre (CCDC).
# 
# Full information about CCDC data access policies and citation 
# guidelines are available at http://www.ccdc.cam.ac.uk/access/V1 
# 
# Audit and citation data items may have been added by the CCDC. 
# Please retain this information to preserve the provenance of 
# this file and to allow appropriate attribution of the data. 
# 
#######################################################################

data_MPAGe-BS
_database_code_depnum_ccdc_archive 'CCDC 1948039'
loop_
_audit_author_name
_audit_author_address
'Kyohei Matsuo'
;Nara Institute of Science and Technology
Japan
;
_audit_update_record             
;
2019-08-20 deposited with the CCDC.	2019-10-22 downloaded from the CCDC.
;

_audit_creation_method           SHELXL-2016/6
_shelx_SHELXL_version_number     2016/6
_chemical_name_systematic        ?
_chemical_name_common            ?
_chemical_melting_point          ?
_chemical_formula_moiety         'C53 H52 B Ge N S, C2 H3 N'
_chemical_formula_sum            'C55 H55 B Ge N2 S'
_chemical_formula_weight         859.47

loop_
_atom_type_symbol
_atom_type_description
_atom_type_scat_dispersion_real
_atom_type_scat_dispersion_imag
_atom_type_scat_source
C C 0.0033 0.0016 'International Tables Vol C Tables 4.2.6.8 and 6.1.1.4'
H H 0.0000 0.0000 'International Tables Vol C Tables 4.2.6.8 and 6.1.1.4'
B B 0.0013 0.0007 'International Tables Vol C Tables 4.2.6.8 and 6.1.1.4'
N N 0.0061 0.0033 'International Tables Vol C Tables 4.2.6.8 and 6.1.1.4'
S S 0.1246 0.1234 'International Tables Vol C Tables 4.2.6.8 and 6.1.1.4'
Ge Ge 0.1547 1.8001 'International Tables Vol C Tables 4.2.6.8 and 6.1.1.4'

_space_group_crystal_system      monoclinic
_space_group_IT_number           14
_space_group_name_H-M_alt        'P 21/n'
_space_group_name_Hall           '-P 2yn'

_shelx_space_group_comment       
;
The symmetry employed for this shelxl refinement is uniquely defined
by the following loop, which should always be used as a source of
symmetry information in preference to the above space-group names.
They are only intended as comments.
;

loop_
_space_group_symop_operation_xyz
'x, y, z'
'-x+1/2, y+1/2, -z+1/2'
'-x, -y, -z'
'x-1/2, -y-1/2, z-1/2'

_cell_length_a                   14.0919(2)
_cell_length_b                   9.10970(10)
_cell_length_c                   36.2632(6)
_cell_angle_alpha                90
_cell_angle_beta                 100.447(2)
_cell_angle_gamma                90
_cell_volume                     4578.04(12)
_cell_formula_units_Z            4
_cell_measurement_temperature    173(2)
_cell_measurement_reflns_used    51347
_cell_measurement_theta_min      2.7600
_cell_measurement_theta_max      29.7580

_exptl_crystal_description       Block
_exptl_crystal_colour            Colorless
_exptl_crystal_density_meas      ?
_exptl_crystal_density_method    ?
_exptl_crystal_density_diffrn    1.247
_exptl_crystal_F_000             1808
_exptl_transmission_factor_min   ?
_exptl_transmission_factor_max   ?
_exptl_crystal_size_max          0.250
_exptl_crystal_size_mid          0.130
_exptl_crystal_size_min          0.080
_exptl_absorpt_coefficient_mu    0.754
_shelx_estimated_absorpt_T_min   0.834
_shelx_estimated_absorpt_T_max   0.942
_exptl_absorpt_correction_type   multi-scan
_exptl_absorpt_correction_T_min  0.25029
_exptl_absorpt_correction_T_max  1.00000
_exptl_absorpt_process_details   
;
CrysAlisPro 1.171.39.43c (Rigaku Oxford Diffraction, 2018)
Empirical absorption correction using spherical harmonics,
 implemented in SCALE3 ABSPACK scaling algorithm.
;
_exptl_absorpt_special_details   ?
_diffrn_ambient_temperature      173(2)
_diffrn_radiation_wavelength     0.71073
_diffrn_radiation_type           MoK\a
_diffrn_source                   'Rotating-anode X-ray tube'
_diffrn_measurement_device_type  'XtaLAB AFC10 (RCD3): fixed-chi single'
_diffrn_measurement_method       '\w scans'
_diffrn_reflns_number            90630
_diffrn_reflns_av_unetI/netI     0.0225
_diffrn_reflns_av_R_equivalents  0.0431
_diffrn_reflns_limit_h_min       -18
_diffrn_reflns_limit_h_max       17
_diffrn_reflns_limit_k_min       -11
_diffrn_reflns_limit_k_max       11
_diffrn_reflns_limit_l_min       -46
_diffrn_reflns_limit_l_max       47
_diffrn_reflns_theta_min         2.511
_diffrn_reflns_theta_max         27.500
_diffrn_reflns_theta_full        25.242
_diffrn_measured_fraction_theta_max 0.992
_diffrn_measured_fraction_theta_full 0.998
_diffrn_reflns_Laue_measured_fraction_max 0.992
_diffrn_reflns_Laue_measured_fraction_full 0.998
_diffrn_reflns_point_group_measured_fraction_max 0.992
_diffrn_reflns_point_group_measured_fraction_full 0.998
_reflns_number_total             10418
_reflns_number_gt                9279
_reflns_threshold_expression     'I > 2\s(I)'
_reflns_Friedel_coverage         0.000
_reflns_Friedel_fraction_max     .
_reflns_Friedel_fraction_full    .

_reflns_special_details          
;
 Reflections were merged by SHELXL according to the crystal
 class for the calculation of statistics and refinement.
 
 _reflns_Friedel_fraction is defined as the number of unique
 Friedel pairs measured divided by the number that would be
 possible theoretically, ignoring centric projections and
 systematic absences.
;

_computing_data_collection       'CrysAlisPro 1.171.39.43c (Rigaku OD, 2018)'
_computing_cell_refinement       'CrysAlisPro 1.171.39.43c (Rigaku OD, 2018)'
_computing_data_reduction        'CrysAlisPro 1.171.39.43c (Rigaku OD, 2018)'
_computing_structure_solution    SHELXT
_computing_structure_refinement  'SHELXL-2016/6 (Sheldrick, 2016)'
_computing_molecular_graphics    ?
_computing_publication_material  ?
_refine_special_details          ?
_refine_ls_structure_factor_coef Fsqd
_refine_ls_matrix_type           full
_refine_ls_weighting_scheme      calc
_refine_ls_weighting_details     
'w=1/[\s^2^(Fo^2^)+(0.0582P)^2^+1.6390P] where P=(Fo^2^+2Fc^2^)/3'
_atom_sites_solution_primary     ?
_atom_sites_solution_secondary   ?
_atom_sites_solution_hydrogens   geom
_refine_ls_hydrogen_treatment    constr
_refine_ls_extinction_method     none
_refine_ls_extinction_coef       .
_refine_ls_number_reflns         10418
_refine_ls_number_parameters     550
_refine_ls_number_restraints     30
_refine_ls_R_factor_all          0.0384
_refine_ls_R_factor_gt           0.0339
_refine_ls_wR_factor_ref         0.0993
_refine_ls_wR_factor_gt          0.0972
_refine_ls_goodness_of_fit_ref   1.086
_refine_ls_restrained_S_all      1.105
_refine_ls_shift/su_max          0.002
_refine_ls_shift/su_mean         0.000

loop_
_atom_site_label
_atom_site_type_symbol
_atom_site_fract_x
_atom_site_fract_y
_atom_site_fract_z
_atom_site_U_iso_or_equiv
_atom_site_adp_type
_atom_site_occupancy
_atom_site_site_symmetry_order
_atom_site_calc_flag
_atom_site_refinement_flags_posn
_atom_site_refinement_flags_adp
_atom_site_refinement_flags_occupancy
_atom_site_disorder_assembly
_atom_site_disorder_group
S1 S 0.49653(3) 0.56862(5) 0.31304(2) 0.03135(10) Uani 1 1 d . . . . .
B1 B 0.58782(13) 0.41071(19) 0.39093(5) 0.0253(3) Uani 1 1 d . . . . .
C1 C 0.61939(11) 0.54937(17) 0.33191(4) 0.0264(3) Uani 1 1 d . . . . .
C2 C 0.68197(13) 0.6110(2) 0.31049(5) 0.0351(4) Uani 1 1 d . . . . .
H1 H 0.656819 0.659363 0.287595 0.042 Uiso 1 1 calc R U . . .
C3 C 0.77991(13) 0.6017(2) 0.32248(5) 0.0408(4) Uani 1 1 d . . . . .
H2 H 0.822296 0.643986 0.307841 0.049 Uiso 1 1 calc R U . . .
C4 C 0.81770(13) 0.5306(2) 0.35596(5) 0.0386(4) Uani 1 1 d . . . . .
H3 H 0.885499 0.524900 0.364319 0.046 Uiso 1 1 calc R U . . .
C5 C 0.75575(12) 0.46915(19) 0.37666(5) 0.0323(3) Uani 1 1 d . . . . .
H4 H 0.782059 0.420040 0.399321 0.039 Uiso 1 1 calc R U . . .
C6 C 0.65488(11) 0.47571(17) 0.36577(4) 0.0263(3) Uani 1 1 d . . . . .
C7 C 0.43283(11) 0.49754(17) 0.34630(4) 0.0251(3) Uani 1 1 d . . . . .
C8 C 0.33296(11) 0.51525(17) 0.33699(4) 0.0268(3) Uani 1 1 d . . . . .
H5 H 0.305350 0.560451 0.313922 0.032 Uiso 1 1 calc R U . . .
C9 C 0.27349(11) 0.46702(17) 0.36133(4) 0.0263(3) Uani 1 1 d . . . . .
C10 C 0.31686(12) 0.39687(19) 0.39487(4) 0.0308(3) Uani 1 1 d . . . . .
H6 H 0.277969 0.362064 0.411849 0.037 Uiso 1 1 calc R U . . .
C11 C 0.41497(12) 0.37888(18) 0.40298(4) 0.0298(3) Uani 1 1 d . . . . .
H7 H 0.441890 0.330139 0.425625 0.036 Uiso 1 1 calc R U . . .
C12 C 0.47840(11) 0.42853(17) 0.37965(4) 0.0254(3) Uani 1 1 d . . . . .
C13 C 0.63179(11) 0.33222(17) 0.42910(4) 0.0253(3) Uani 1 1 d . . . . .
C14 C 0.65534(12) 0.41544(18) 0.46216(4) 0.0292(3) Uani 1 1 d . . . . .
C15 C 0.68667(14) 0.34450(19) 0.49626(4) 0.0349(4) Uani 1 1 d . . . . .
H8 H 0.701414 0.401375 0.518526 0.042 Uiso 1 1 calc R U . . .
C16 C 0.69689(14) 0.1934(2) 0.49858(4) 0.0345(4) Uani 1 1 d . . . . .
C17 C 0.67724(13) 0.11267(18) 0.46555(4) 0.0318(3) Uani 1 1 d . . . . .
H9 H 0.685950 0.009238 0.466566 0.038 Uiso 1 1 calc R U . . .
C18 C 0.64516(11) 0.17948(18) 0.43107(4) 0.0270(3) Uani 1 1 d . . . . .
C19 C 0.64885(14) 0.58213(18) 0.46056(5) 0.0352(4) Uani 1 1 d . . . . .
H10 H 0.630281 0.609825 0.433532 0.042 Uiso 1 1 calc R U . . .
C20 C 0.74621(18) 0.6516(2) 0.47496(8) 0.0633(7) Uani 1 1 d . . . . .
H11 H 0.741583 0.758117 0.471369 0.095 Uiso 1 1 calc R U . . .
H12 H 0.794059 0.611801 0.461125 0.095 Uiso 1 1 calc R U . . .
H13 H 0.765977 0.629678 0.501716 0.095 Uiso 1 1 calc R U . . .
C21 C 0.57177(19) 0.6428(2) 0.48045(7) 0.0551(5) Uani 1 1 d . . . . .
H14 H 0.587808 0.618722 0.507195 0.083 Uiso 1 1 calc R U . . .
H15 H 0.509275 0.599304 0.469676 0.083 Uiso 1 1 calc R U . . .
H16 H 0.568307 0.749638 0.477353 0.083 Uiso 1 1 calc R U . . .
C22 C 0.72877(16) 0.1170(2) 0.53612(5) 0.0446(5) Uani 1 1 d . . . . .
H17 H 0.735153 0.192874 0.556342 0.054 Uiso 1 1 calc R U . . .
C23 C 0.8243(2) 0.0440(5) 0.53814(8) 0.0917(11) Uani 1 1 d . U . . .
H18 H 0.820478 -0.027189 0.517655 0.138 Uiso 1 1 calc R U . . .
H19 H 0.841747 -0.006867 0.562228 0.138 Uiso 1 1 calc R U . . .
H20 H 0.873326 0.117995 0.535852 0.138 Uiso 1 1 calc R U . . .
C24 C 0.6533(2) 0.0038(3) 0.54333(6) 0.0662(7) Uani 1 1 d . . . . .
H21 H 0.645540 -0.071310 0.523654 0.099 Uiso 1 1 calc R U . . .
H22 H 0.591382 0.053113 0.543124 0.099 Uiso 1 1 calc R U . . .
H23 H 0.674773 -0.042645 0.567796 0.099 Uiso 1 1 calc R U . . .
C25 C 0.62758(13) 0.08716(18) 0.39562(4) 0.0313(3) Uani 1 1 d . . . . .
H24 H 0.598519 0.152904 0.374484 0.038 Uiso 1 1 calc R U . . .
C26 C 0.72130(17) 0.0285(3) 0.38664(6) 0.0586(6) Uani 1 1 d . . . . .
H25 H 0.763942 0.110705 0.383446 0.088 Uiso 1 1 calc R U . . .
H26 H 0.707885 -0.028928 0.363427 0.088 Uiso 1 1 calc R U . . .
H27 H 0.752735 -0.034207 0.407233 0.088 Uiso 1 1 calc R U . . .
C27 C 0.55716(18) -0.0373(3) 0.39728(6) 0.0549(6) Uani 1 1 d . . . . .
H28 H 0.542849 -0.086251 0.372837 0.082 Uiso 1 1 calc R U . . .
H29 H 0.497387 0.001929 0.403619 0.082 Uiso 1 1 calc R U . . .
H30 H 0.585714 -0.108122 0.416466 0.082 Uiso 1 1 calc R U . . .
N1 N 0.17320(9) 0.48594(16) 0.35311(3) 0.0285(3) Uani 1 1 d . . . . .
C28 C 0.12421(10) 0.52167(17) 0.31569(4) 0.0248(3) Uani 1 1 d . . . . .
C29 C 0.13212(11) 0.66125(18) 0.30114(4) 0.0293(3) Uani 1 1 d . . . . .
H31 H 0.168132 0.734994 0.316078 0.035 Uiso 1 1 calc R U . . .
C30 C 0.08733(11) 0.69239(18) 0.26483(5) 0.0286(3) Uani 1 1 d . . . . .
H32 H 0.095249 0.786841 0.254700 0.034 Uiso 1 1 calc R U . . .
C31 C 0.03092(10) 0.58850(18) 0.24279(4) 0.0254(3) Uani 1 1 d . . . . .
C32 C 0.02034(10) 0.45111(17) 0.25835(4) 0.0242(3) Uani 1 1 d . . . . .
H33 H -0.020005 0.380110 0.244087 0.029 Uiso 1 1 calc R U . . .
C33 C 0.06783(10) 0.41523(16) 0.29458(4) 0.0228(3) Uani 1 1 d . . . . .
C34 C -0.01264(12) 0.6238(2) 0.20267(4) 0.0328(4) Uani 1 1 d . . . . .
H34 H 0.038679 0.630536 0.187773 0.049 Uiso 1 1 calc R U . . .
H35 H -0.046908 0.717743 0.201688 0.049 Uiso 1 1 calc R U . . .
H36 H -0.058001 0.546125 0.192486 0.049 Uiso 1 1 calc R U . . .
C35 C 0.11481(11) 0.43191(19) 0.37896(4) 0.0283(3) Uani 1 1 d . . . . .
C36 C 0.11427(13) 0.5062(2) 0.41229(5) 0.0382(4) Uani 1 1 d . . . . .
H37 H 0.151064 0.593428 0.417809 0.046 Uiso 1 1 calc R U . . .
C37 C 0.05967(14) 0.4524(2) 0.43752(5) 0.0416(4) Uani 1 1 d . . . . .
H38 H 0.060142 0.503189 0.460442 0.050 Uiso 1 1 calc R U . . .
C38 C 0.00449(13) 0.3264(2) 0.43006(5) 0.0373(4) Uani 1 1 d . . . . .
C39 C 0.00368(12) 0.25608(19) 0.39596(5) 0.0313(3) Uani 1 1 d . . . . .
H39 H -0.035620 0.171591 0.389977 0.038 Uiso 1 1 calc R U . . .
C40 C 0.05915(11) 0.30641(18) 0.37024(4) 0.0260(3) Uani 1 1 d . . . . .
C41 C -0.05361(17) 0.2677(3) 0.45806(6) 0.0539(6) Uani 1 1 d . . . . .
H40 H -0.104814 0.337556 0.460703 0.081 Uiso 1 1 calc R U . . .
H41 H -0.011200 0.254102 0.482404 0.081 Uiso 1 1 calc R U . . .
H42 H -0.082433 0.173259 0.449206 0.081 Uiso 1 1 calc R U . . .
Ge1 Ge 0.05768(2) 0.23066(2) 0.32021(2) 0.02229(6) Uani 1 1 d . . . . .
C42 C 0.16728(10) 0.10542(17) 0.31760(4) 0.0247(3) Uani 1 1 d . . . . .
C43 C 0.19146(11) 0.07184(19) 0.28292(4) 0.0292(3) Uani 1 1 d . . . . .
H43 H 0.155716 0.114445 0.260779 0.035 Uiso 1 1 calc R U . . .
C44 C 0.26691(12) -0.02283(19) 0.28037(5) 0.0350(4) Uani 1 1 d . . . . .
H44 H 0.282035 -0.045986 0.256555 0.042 Uiso 1 1 calc R U . . .
C45 C 0.32010(12) -0.08349(19) 0.31246(6) 0.0382(4) Uani 1 1 d . . . . .
H45 H 0.372115 -0.147907 0.310710 0.046 Uiso 1 1 calc R U . . .
C46 C 0.29791(12) -0.0508(2) 0.34706(5) 0.0384(4) Uani 1 1 d . . . . .
H46 H 0.334830 -0.092304 0.369115 0.046 Uiso 1 1 calc R U . . .
C47 C 0.22173(12) 0.04263(19) 0.34963(5) 0.0318(3) Uani 1 1 d . . . . .
H47 H 0.206466 0.064114 0.373520 0.038 Uiso 1 1 calc R U . . .
C48 C -0.06098(11) 0.12859(17) 0.30062(4) 0.0253(3) Uani 1 1 d . . . . .
C49 C -0.14959(13) 0.1915(2) 0.30245(6) 0.0399(4) Uani 1 1 d . . . . .
H48 H -0.152709 0.286731 0.312809 0.048 Uiso 1 1 calc R U . . .
C50 C -0.23446(13) 0.1137(3) 0.28893(7) 0.0557(6) Uani 1 1 d . . . . .
H49 H -0.295181 0.156390 0.290384 0.067 Uiso 1 1 calc R U . . .
C51 C -0.23097(16) -0.0232(3) 0.27363(6) 0.0562(6) Uani 1 1 d . . . . .
H50 H -0.289017 -0.074838 0.264457 0.067 Uiso 1 1 calc R U . . .
C52 C -0.14385(16) -0.0853(2) 0.27157(6) 0.0503(5) Uani 1 1 d . . . . .
H51 H -0.141262 -0.179997 0.260799 0.060 Uiso 1 1 calc R U . . .
C53 C -0.05951(13) -0.0104(2) 0.28516(5) 0.0362(4) Uani 1 1 d . . . . .
H52 H 0.000736 -0.055075 0.283890 0.043 Uiso 1 1 calc R U . . .
C54 C 0.9805(5) 0.8378(6) 0.37492(12) 0.149(2) Uani 1 1 d . U . . .
H53 H 0.930264 0.893726 0.358540 0.223 Uiso 1 1 calc R U . . .
H54 H 0.986802 0.740664 0.364025 0.223 Uiso 1 1 calc R U . . .
H55 H 1.042064 0.890196 0.377432 0.223 Uiso 1 1 calc R U . . .
C55 C 0.9540(3) 0.8213(6) 0.41196(14) 0.1153(13) Uani 1 1 d . U . . .
N2 N 0.9385(3) 0.8194(8) 0.44277(13) 0.171(2) Uani 1 1 d . U . . .

loop_
_atom_site_aniso_label
_atom_site_aniso_U_11
_atom_site_aniso_U_22
_atom_site_aniso_U_33
_atom_site_aniso_U_23
_atom_site_aniso_U_13
_atom_site_aniso_U_12
S1 0.02798(19) 0.0420(2) 0.02338(18) 0.01259(16) 0.00276(14) 0.00570(16)
B1 0.0297(8) 0.0231(8) 0.0214(7) 0.0019(6) 0.0002(6) 0.0018(7)
C1 0.0277(7) 0.0268(7) 0.0244(7) 0.0018(6) 0.0038(6) 0.0044(6)
C2 0.0357(9) 0.0407(9) 0.0295(8) 0.0113(7) 0.0077(7) 0.0052(7)
C3 0.0345(9) 0.0491(11) 0.0415(10) 0.0135(8) 0.0139(8) 0.0033(8)
C4 0.0283(8) 0.0449(10) 0.0425(10) 0.0082(8) 0.0058(7) 0.0034(7)
C5 0.0299(8) 0.0354(9) 0.0301(8) 0.0064(7) 0.0014(6) 0.0052(7)
C6 0.0287(8) 0.0256(7) 0.0237(7) 0.0026(6) 0.0021(6) 0.0034(6)
C7 0.0279(7) 0.0262(7) 0.0203(7) 0.0012(6) 0.0019(5) 0.0009(6)
C8 0.0283(7) 0.0295(8) 0.0204(7) 0.0028(6) -0.0013(6) 0.0012(6)
C9 0.0257(7) 0.0285(8) 0.0224(7) -0.0023(6) -0.0015(6) -0.0033(6)
C10 0.0302(8) 0.0371(9) 0.0238(7) 0.0054(6) 0.0017(6) -0.0043(7)
C11 0.0315(8) 0.0341(8) 0.0218(7) 0.0064(6) -0.0008(6) -0.0014(7)
C12 0.0278(7) 0.0267(7) 0.0202(7) 0.0024(6) 0.0001(6) 0.0004(6)
C13 0.0251(7) 0.0283(8) 0.0211(7) 0.0042(6) 0.0000(5) 0.0011(6)
C14 0.0341(8) 0.0264(8) 0.0251(7) 0.0023(6) 0.0002(6) 0.0022(6)
C15 0.0494(10) 0.0303(8) 0.0212(7) -0.0015(6) -0.0036(7) 0.0014(7)
C16 0.0475(10) 0.0308(8) 0.0213(7) 0.0037(6) -0.0036(7) 0.0032(7)
C17 0.0446(9) 0.0247(8) 0.0232(7) 0.0029(6) -0.0018(7) 0.0031(7)
C18 0.0303(8) 0.0278(8) 0.0207(7) 0.0008(6) -0.0010(6) 0.0008(6)
C19 0.0490(10) 0.0263(8) 0.0274(8) 0.0020(6) -0.0003(7) 0.0030(7)
C20 0.0620(14) 0.0303(10) 0.0904(18) 0.0043(11) -0.0054(13) -0.0066(10)
C21 0.0737(15) 0.0313(10) 0.0642(14) 0.0001(9) 0.0229(12) 0.0099(10)
C22 0.0731(14) 0.0345(9) 0.0202(7) 0.0042(7) -0.0075(8) 0.0039(9)
C23 0.0690(17) 0.149(3) 0.0517(14) 0.0507(18) -0.0025(12) 0.0368(19)
C24 0.0846(18) 0.0757(17) 0.0349(11) 0.0205(11) 0.0016(11) -0.0137(14)
C25 0.0424(9) 0.0290(8) 0.0200(7) 0.0009(6) -0.0010(6) 0.0012(7)
C26 0.0540(13) 0.0780(17) 0.0452(11) -0.0227(11) 0.0123(10) 0.0032(12)
C27 0.0651(14) 0.0587(13) 0.0391(10) -0.0122(10) 0.0044(9) -0.0272(11)
N1 0.0233(6) 0.0388(7) 0.0216(6) 0.0009(5) -0.0010(5) -0.0048(5)
C28 0.0204(7) 0.0308(8) 0.0221(7) -0.0006(6) 0.0007(5) 0.0008(6)
C29 0.0265(7) 0.0283(8) 0.0316(8) -0.0041(6) 0.0015(6) -0.0031(6)
C30 0.0274(8) 0.0255(7) 0.0327(8) 0.0037(6) 0.0049(6) 0.0025(6)
C31 0.0197(7) 0.0317(8) 0.0246(7) 0.0027(6) 0.0032(5) 0.0053(6)
C32 0.0191(7) 0.0294(7) 0.0232(7) -0.0020(6) 0.0017(5) -0.0004(6)
C33 0.0208(7) 0.0250(7) 0.0224(7) 0.0014(6) 0.0038(5) 0.0015(5)
C34 0.0276(8) 0.0425(9) 0.0271(8) 0.0082(7) 0.0021(6) 0.0053(7)
C35 0.0244(7) 0.0374(9) 0.0217(7) 0.0000(6) 0.0006(6) 0.0020(6)
C36 0.0378(9) 0.0481(10) 0.0265(8) -0.0085(7) 0.0003(7) -0.0024(8)
C37 0.0423(10) 0.0598(12) 0.0220(8) -0.0073(8) 0.0041(7) 0.0082(9)
C38 0.0329(9) 0.0559(11) 0.0238(8) 0.0040(8) 0.0068(6) 0.0094(8)
C39 0.0280(8) 0.0403(9) 0.0257(8) 0.0048(6) 0.0053(6) 0.0038(7)
C40 0.0243(7) 0.0322(8) 0.0210(7) 0.0010(6) 0.0024(5) 0.0049(6)
C41 0.0486(12) 0.0855(17) 0.0315(10) 0.0061(10) 0.0176(9) 0.0020(11)
Ge1 0.02165(9) 0.02451(10) 0.02056(9) 0.00013(6) 0.00345(6) 0.00079(6)
C42 0.0201(7) 0.0258(7) 0.0274(7) -0.0012(6) 0.0021(5) -0.0015(6)
C43 0.0245(7) 0.0351(8) 0.0287(8) -0.0002(6) 0.0064(6) -0.0021(6)
C44 0.0288(8) 0.0355(9) 0.0439(9) -0.0060(7) 0.0157(7) -0.0041(7)
C45 0.0223(8) 0.0290(8) 0.0639(12) -0.0036(8) 0.0097(8) 0.0001(6)
C46 0.0283(8) 0.0357(9) 0.0463(10) 0.0024(8) -0.0064(7) 0.0028(7)
C47 0.0309(8) 0.0336(8) 0.0282(8) -0.0020(7) -0.0017(6) 0.0014(7)
C48 0.0237(7) 0.0289(7) 0.0234(7) 0.0053(6) 0.0042(5) -0.0014(6)
C49 0.0297(9) 0.0425(10) 0.0486(10) 0.0068(8) 0.0099(8) 0.0061(8)
C50 0.0216(8) 0.0791(17) 0.0666(14) 0.0281(13) 0.0083(8) 0.0012(9)
C51 0.0426(11) 0.0692(15) 0.0521(12) 0.0179(11) -0.0038(9) -0.0291(11)
C52 0.0548(13) 0.0456(11) 0.0485(11) -0.0011(9) 0.0039(9) -0.0232(10)
C53 0.0358(9) 0.0345(9) 0.0379(9) -0.0023(7) 0.0059(7) -0.0056(7)
C54 0.251(6) 0.103(3) 0.082(3) 0.016(2) 0.005(3) -0.005(4)
C55 0.109(3) 0.120(3) 0.108(3) 0.017(3) -0.004(3) -0.003(3)
N2 0.124(3) 0.275(6) 0.115(3) 0.058(4) 0.027(3) -0.005(4)

_geom_special_details            
;
 All esds (except the esd in the dihedral angle between two l.s. planes)
 are estimated using the full covariance matrix.  The cell esds are taken
 into account individually in the estimation of esds in distances, angles
 and torsion angles; correlations between esds in cell parameters are only
 used when they are defined by crystal symmetry.  An approximate (isotropic)
 treatment of cell esds is used for estimating esds involving l.s. planes.
;

loop_
_geom_bond_atom_site_label_1
_geom_bond_atom_site_label_2
_geom_bond_distance
_geom_bond_site_symmetry_2
_geom_bond_publ_flag
S1 C1 1.7513(16) . ?
S1 C7 1.7528(15) . ?
B1 C12 1.531(2) . ?
B1 C6 1.546(2) . ?
B1 C13 1.581(2) . ?
C1 C2 1.394(2) . ?
C1 C6 1.409(2) . ?
C2 C3 1.372(3) . ?
C2 H1 0.9500 . ?
C3 C4 1.393(3) . ?
C3 H2 0.9500 . ?
C4 C5 1.370(2) . ?
C4 H3 0.9500 . ?
C5 C6 1.406(2) . ?
C5 H4 0.9500 . ?
C7 C8 1.396(2) . ?
C7 C12 1.410(2) . ?
C8 C9 1.394(2) . ?
C8 H5 0.9500 . ?
C9 N1 1.401(2) . ?
C9 C10 1.411(2) . ?
C10 C11 1.370(2) . ?
C10 H6 0.9500 . ?
C11 C12 1.412(2) . ?
C11 H7 0.9500 . ?
C13 C18 1.404(2) . ?
C13 C14 1.406(2) . ?
C14 C15 1.394(2) . ?
C14 C19 1.522(2) . ?
C15 C16 1.385(3) . ?
C15 H8 0.9500 . ?
C16 C17 1.390(2) . ?
C16 C22 1.523(2) . ?
C17 C18 1.390(2) . ?
C17 H9 0.9500 . ?
C18 C25 1.518(2) . ?
C19 C21 1.513(3) . ?
C19 C20 1.515(3) . ?
C19 H10 1.0000 . ?
C20 H11 0.9800 . ?
C20 H12 0.9800 . ?
C20 H13 0.9800 . ?
C21 H14 0.9800 . ?
C21 H15 0.9800 . ?
C21 H16 0.9800 . ?
C22 C23 1.491(4) . ?
C22 C24 1.538(3) . ?
C22 H17 1.0000 . ?
C23 H18 0.9800 . ?
C23 H19 0.9800 . ?
C23 H20 0.9800 . ?
C24 H21 0.9800 . ?
C24 H22 0.9800 . ?
C24 H23 0.9800 . ?
C25 C26 1.514(3) . ?
C25 C27 1.515(3) . ?
C25 H24 1.0000 . ?
C26 H25 0.9800 . ?
C26 H26 0.9800 . ?
C26 H27 0.9800 . ?
C27 H28 0.9800 . ?
C27 H29 0.9800 . ?
C27 H30 0.9800 . ?
N1 C35 1.442(2) . ?
N1 C28 1.4438(18) . ?
C28 C29 1.389(2) . ?
C28 C33 1.392(2) . ?
C29 C30 1.383(2) . ?
C29 H31 0.9500 . ?
C30 C31 1.391(2) . ?
C30 H32 0.9500 . ?
C31 C32 1.392(2) . ?
C31 C34 1.507(2) . ?
C32 C33 1.401(2) . ?
C32 H33 0.9500 . ?
C33 Ge1 1.9389(15) . ?
C34 H34 0.9800 . ?
C34 H35 0.9800 . ?
C34 H36 0.9800 . ?
C35 C36 1.386(2) . ?
C35 C40 1.390(2) . ?
C36 C37 1.387(3) . ?
C36 H37 0.9500 . ?
C37 C38 1.385(3) . ?
C37 H38 0.9500 . ?
C38 C39 1.391(2) . ?
C38 C41 1.513(3) . ?
C39 C40 1.398(2) . ?
C39 H39 0.9500 . ?
C40 Ge1 1.9378(15) . ?
C41 H40 0.9800 . ?
C41 H41 0.9800 . ?
C41 H42 0.9800 . ?
Ge1 C48 1.9323(15) . ?
Ge1 C42 1.9362(15) . ?
C42 C47 1.394(2) . ?
C42 C43 1.395(2) . ?
C43 C44 1.385(2) . ?
C43 H43 0.9500 . ?
C44 C45 1.380(3) . ?
C44 H44 0.9500 . ?
C45 C46 1.380(3) . ?
C45 H45 0.9500 . ?
C46 C47 1.386(2) . ?
C46 H46 0.9500 . ?
C47 H47 0.9500 . ?
C48 C49 1.386(2) . ?
C48 C53 1.387(2) . ?
C49 C50 1.400(3) . ?
C49 H48 0.9500 . ?
C50 C51 1.369(4) . ?
C50 H49 0.9500 . ?
C51 C52 1.366(3) . ?
C51 H50 0.9500 . ?
C52 C53 1.382(3) . ?
C52 H51 0.9500 . ?
C53 H52 0.9500 . ?
C54 C55 1.465(7) . ?
C54 H53 0.9800 . ?
C54 H54 0.9800 . ?
C54 H55 0.9800 . ?
C55 N2 1.177(6) . ?

loop_
_geom_angle_atom_site_label_1
_geom_angle_atom_site_label_2
_geom_angle_atom_site_label_3
_geom_angle
_geom_angle_site_symmetry_1
_geom_angle_site_symmetry_3
_geom_angle_publ_flag
C1 S1 C7 106.70(7) . . ?
C12 B1 C6 119.72(13) . . ?
C12 B1 C13 119.86(14) . . ?
C6 B1 C13 120.37(14) . . ?
C2 C1 C6 121.11(15) . . ?
C2 C1 S1 114.98(12) . . ?
C6 C1 S1 123.90(12) . . ?
C3 C2 C1 119.99(15) . . ?
C3 C2 H1 120.0 . . ?
C1 C2 H1 120.0 . . ?
C2 C3 C4 120.55(16) . . ?
C2 C3 H2 119.7 . . ?
C4 C3 H2 119.7 . . ?
C5 C4 C3 119.10(16) . . ?
C5 C4 H3 120.4 . . ?
C3 C4 H3 120.4 . . ?
C4 C5 C6 122.75(15) . . ?
C4 C5 H4 118.6 . . ?
C6 C5 H4 118.6 . . ?
C5 C6 C1 116.49(14) . . ?
C5 C6 B1 120.87(14) . . ?
C1 C6 B1 122.58(14) . . ?
C8 C7 C12 122.77(14) . . ?
C8 C7 S1 114.24(11) . . ?
C12 C7 S1 122.99(12) . . ?
C9 C8 C7 120.40(13) . . ?
C9 C8 H5 119.8 . . ?
C7 C8 H5 119.8 . . ?
C8 C9 N1 121.71(13) . . ?
C8 C9 C10 118.18(14) . . ?
N1 C9 C10 120.10(14) . . ?
C11 C10 C9 120.11(15) . . ?
C11 C10 H6 119.9 . . ?
C9 C10 H6 119.9 . . ?
C10 C11 C12 123.84(14) . . ?
C10 C11 H7 118.1 . . ?
C12 C11 H7 118.1 . . ?
C7 C12 C11 114.67(14) . . ?
C7 C12 B1 123.82(14) . . ?
C11 C12 B1 121.49(13) . . ?
C18 C13 C14 118.82(13) . . ?
C18 C13 B1 121.35(13) . . ?
C14 C13 B1 119.80(14) . . ?
C15 C14 C13 119.61(15) . . ?
C15 C14 C19 120.22(15) . . ?
C13 C14 C19 120.15(14) . . ?
C16 C15 C14 121.80(15) . . ?
C16 C15 H8 119.1 . . ?
C14 C15 H8 119.1 . . ?
C15 C16 C17 118.14(14) . . ?
C15 C16 C22 121.28(15) . . ?
C17 C16 C22 120.58(16) . . ?
C16 C17 C18 121.64(15) . . ?
C16 C17 H9 119.2 . . ?
C18 C17 H9 119.2 . . ?
C17 C18 C13 119.89(14) . . ?
C17 C18 C25 119.70(14) . . ?
C13 C18 C25 120.39(13) . . ?
C21 C19 C20 111.52(18) . . ?
C21 C19 C14 112.94(16) . . ?
C20 C19 C14 111.04(16) . . ?
C21 C19 H10 107.0 . . ?
C20 C19 H10 107.0 . . ?
C14 C19 H10 107.0 . . ?
C19 C20 H11 109.5 . . ?
C19 C20 H12 109.5 . . ?
H11 C20 H12 109.5 . . ?
C19 C20 H13 109.5 . . ?
H11 C20 H13 109.5 . . ?
H12 C20 H13 109.5 . . ?
C19 C21 H14 109.5 . . ?
C19 C21 H15 109.5 . . ?
H14 C21 H15 109.5 . . ?
C19 C21 H16 109.5 . . ?
H14 C21 H16 109.5 . . ?
H15 C21 H16 109.5 . . ?
C23 C22 C16 111.42(18) . . ?
C23 C22 C24 109.8(2) . . ?
C16 C22 C24 110.95(16) . . ?
C23 C22 H17 108.2 . . ?
C16 C22 H17 108.2 . . ?
C24 C22 H17 108.2 . . ?
C22 C23 H18 109.5 . . ?
C22 C23 H19 109.5 . . ?
H18 C23 H19 109.5 . . ?
C22 C23 H20 109.5 . . ?
H18 C23 H20 109.5 . . ?
H19 C23 H20 109.5 . . ?
C22 C24 H21 109.5 . . ?
C22 C24 H22 109.5 . . ?
H21 C24 H22 109.5 . . ?
C22 C24 H23 109.5 . . ?
H21 C24 H23 109.5 . . ?
H22 C24 H23 109.5 . . ?
C26 C25 C27 110.34(18) . . ?
C26 C25 C18 111.28(15) . . ?
C27 C25 C18 112.84(15) . . ?
C26 C25 H24 107.4 . . ?
C27 C25 H24 107.4 . . ?
C18 C25 H24 107.4 . . ?
C25 C26 H25 109.5 . . ?
C25 C26 H26 109.5 . . ?
H25 C26 H26 109.5 . . ?
C25 C26 H27 109.5 . . ?
H25 C26 H27 109.5 . . ?
H26 C26 H27 109.5 . . ?
C25 C27 H28 109.5 . . ?
C25 C27 H29 109.5 . . ?
H28 C27 H29 109.5 . . ?
C25 C27 H30 109.5 . . ?
H28 C27 H30 109.5 . . ?
H29 C27 H30 109.5 . . ?
C9 N1 C35 119.50(12) . . ?
C9 N1 C28 121.30(12) . . ?
C35 N1 C28 117.15(12) . . ?
C29 C28 C33 120.41(13) . . ?
C29 C28 N1 120.38(14) . . ?
C33 C28 N1 119.20(14) . . ?
C30 C29 C28 119.69(14) . . ?
C30 C29 H31 120.2 . . ?
C28 C29 H31 120.2 . . ?
C29 C30 C31 121.48(15) . . ?
C29 C30 H32 119.3 . . ?
C31 C30 H32 119.3 . . ?
C30 C31 C32 118.07(14) . . ?
C30 C31 C34 119.96(15) . . ?
C32 C31 C34 121.89(14) . . ?
C31 C32 C33 121.47(14) . . ?
C31 C32 H33 119.3 . . ?
C33 C32 H33 119.3 . . ?
C28 C33 C32 118.77(14) . . ?
C28 C33 Ge1 115.15(11) . . ?
C32 C33 Ge1 125.99(11) . . ?
C31 C34 H34 109.5 . . ?
C31 C34 H35 109.5 . . ?
H34 C34 H35 109.5 . . ?
C31 C34 H36 109.5 . . ?
H34 C34 H36 109.5 . . ?
H35 C34 H36 109.5 . . ?
C36 C35 C40 120.52(16) . . ?
C36 C35 N1 119.61(15) . . ?
C40 C35 N1 119.86(14) . . ?
C35 C36 C37 119.60(18) . . ?
C35 C36 H37 120.2 . . ?
C37 C36 H37 120.2 . . ?
C38 C37 C36 121.50(16) . . ?
C38 C37 H38 119.2 . . ?
C36 C37 H38 119.2 . . ?
C37 C38 C39 117.98(16) . . ?
C37 C38 C41 121.00(17) . . ?
C39 C38 C41 121.01(19) . . ?
C38 C39 C40 121.76(17) . . ?
C38 C39 H39 119.1 . . ?
C40 C39 H39 119.1 . . ?
C35 C40 C39 118.59(15) . . ?
C35 C40 Ge1 114.57(11) . . ?
C39 C40 Ge1 126.53(13) . . ?
C38 C41 H40 109.5 . . ?
C38 C41 H41 109.5 . . ?
H40 C41 H41 109.5 . . ?
C38 C41 H42 109.5 . . ?
H40 C41 H42 109.5 . . ?
H41 C41 H42 109.5 . . ?
C48 Ge1 C42 110.08(6) . . ?
C48 Ge1 C40 112.15(6) . . ?
C42 Ge1 C40 112.48(6) . . ?
C48 Ge1 C33 112.04(6) . . ?
C42 Ge1 C33 111.02(6) . . ?
C40 Ge1 C33 98.67(7) . . ?
C47 C42 C43 118.28(14) . . ?
C47 C42 Ge1 121.65(12) . . ?
C43 C42 Ge1 120.04(11) . . ?
C44 C43 C42 120.84(15) . . ?
C44 C43 H43 119.6 . . ?
C42 C43 H43 119.6 . . ?
C45 C44 C43 119.94(16) . . ?
C45 C44 H44 120.0 . . ?
C43 C44 H44 120.0 . . ?
C46 C45 C44 120.16(16) . . ?
C46 C45 H45 119.9 . . ?
C44 C45 H45 119.9 . . ?
C45 C46 C47 119.98(16) . . ?
C45 C46 H46 120.0 . . ?
C47 C46 H46 120.0 . . ?
C46 C47 C42 120.79(16) . . ?
C46 C47 H47 119.6 . . ?
C42 C47 H47 119.6 . . ?
C49 C48 C53 118.43(16) . . ?
C49 C48 Ge1 120.71(13) . . ?
C53 C48 Ge1 120.84(12) . . ?
C48 C49 C50 119.6(2) . . ?
C48 C49 H48 120.2 . . ?
C50 C49 H48 120.2 . . ?
C51 C50 C49 120.8(2) . . ?
C51 C50 H49 119.6 . . ?
C49 C50 H49 119.6 . . ?
C52 C51 C50 119.88(19) . . ?
C52 C51 H50 120.1 . . ?
C50 C51 H50 120.1 . . ?
C51 C52 C53 119.9(2) . . ?
C51 C52 H51 120.0 . . ?
C53 C52 H51 120.0 . . ?
C52 C53 C48 121.37(18) . . ?
C52 C53 H52 119.3 . . ?
C48 C53 H52 119.3 . . ?
C55 C54 H53 109.5 . . ?
C55 C54 H54 109.5 . . ?
H53 C54 H54 109.5 . . ?
C55 C54 H55 109.5 . . ?
H53 C54 H55 109.5 . . ?
H54 C54 H55 109.5 . . ?
N2 C55 C54 173.5(6) . . ?

loop_
_geom_torsion_atom_site_label_1
_geom_torsion_atom_site_label_2
_geom_torsion_atom_site_label_3
_geom_torsion_atom_site_label_4
_geom_torsion
_geom_torsion_site_symmetry_1
_geom_torsion_site_symmetry_2
_geom_torsion_site_symmetry_3
_geom_torsion_site_symmetry_4
_geom_torsion_publ_flag
C7 S1 C1 C2 -175.16(13) . . . . ?
C7 S1 C1 C6 5.91(16) . . . . ?
C6 C1 C2 C3 -0.7(3) . . . . ?
S1 C1 C2 C3 -179.63(15) . . . . ?
C1 C2 C3 C4 0.2(3) . . . . ?
C2 C3 C4 C5 0.5(3) . . . . ?
C3 C4 C5 C6 -0.6(3) . . . . ?
C4 C5 C6 C1 0.2(3) . . . . ?
C4 C5 C6 B1 -177.25(17) . . . . ?
C2 C1 C6 C5 0.5(2) . . . . ?
S1 C1 C6 C5 179.37(12) . . . . ?
C2 C1 C6 B1 177.86(15) . . . . ?
S1 C1 C6 B1 -3.3(2) . . . . ?
C12 B1 C6 C5 175.90(15) . . . . ?
C13 B1 C6 C5 -1.4(2) . . . . ?
C12 B1 C6 C1 -1.4(2) . . . . ?
C13 B1 C6 C1 -178.63(14) . . . . ?
C1 S1 C7 C8 175.02(12) . . . . ?
C1 S1 C7 C12 -4.89(16) . . . . ?
C12 C7 C8 C9 1.5(2) . . . . ?
S1 C7 C8 C9 -178.46(12) . . . . ?
C7 C8 C9 N1 178.69(15) . . . . ?
C7 C8 C9 C10 -1.7(2) . . . . ?
C8 C9 C10 C11 0.6(2) . . . . ?
N1 C9 C10 C11 -179.74(15) . . . . ?
C9 C10 C11 C12 0.8(3) . . . . ?
C8 C7 C12 C11 -0.1(2) . . . . ?
S1 C7 C12 C11 179.79(12) . . . . ?
C8 C7 C12 B1 -178.60(15) . . . . ?
S1 C7 C12 B1 1.3(2) . . . . ?
C10 C11 C12 C7 -1.0(2) . . . . ?
C10 C11 C12 B1 177.53(16) . . . . ?
C6 B1 C12 C7 2.4(2) . . . . ?
C13 B1 C12 C7 179.68(14) . . . . ?
C6 B1 C12 C11 -176.01(15) . . . . ?
C13 B1 C12 C11 1.3(2) . . . . ?
C12 B1 C13 C18 88.38(19) . . . . ?
C6 B1 C13 C18 -94.34(19) . . . . ?
C12 B1 C13 C14 -89.54(19) . . . . ?
C6 B1 C13 C14 87.74(19) . . . . ?
C18 C13 C14 C15 -3.2(2) . . . . ?
B1 C13 C14 C15 174.80(16) . . . . ?
C18 C13 C14 C19 175.43(15) . . . . ?
B1 C13 C14 C19 -6.6(2) . . . . ?
C13 C14 C15 C16 1.0(3) . . . . ?
C19 C14 C15 C16 -177.56(18) . . . . ?
C14 C15 C16 C17 1.6(3) . . . . ?
C14 C15 C16 C22 -178.45(19) . . . . ?
C15 C16 C17 C18 -2.1(3) . . . . ?
C22 C16 C17 C18 177.97(18) . . . . ?
C16 C17 C18 C13 -0.1(3) . . . . ?
C16 C17 C18 C25 178.14(17) . . . . ?
C14 C13 C18 C17 2.7(2) . . . . ?
B1 C13 C18 C17 -175.22(15) . . . . ?
C14 C13 C18 C25 -175.50(15) . . . . ?
B1 C13 C18 C25 6.6(2) . . . . ?
C15 C14 C19 C21 -67.0(2) . . . . ?
C13 C14 C19 C21 114.37(19) . . . . ?
C15 C14 C19 C20 59.1(2) . . . . ?
C13 C14 C19 C20 -119.5(2) . . . . ?
C15 C16 C22 C23 -115.3(3) . . . . ?
C17 C16 C22 C23 64.7(3) . . . . ?
C15 C16 C22 C24 122.1(2) . . . . ?
C17 C16 C22 C24 -58.0(3) . . . . ?
C17 C18 C25 C26 -68.6(2) . . . . ?
C13 C18 C25 C26 109.59(19) . . . . ?
C17 C18 C25 C27 56.0(2) . . . . ?
C13 C18 C25 C27 -125.75(18) . . . . ?
C8 C9 N1 C35 179.00(15) . . . . ?
C10 C9 N1 C35 -0.6(2) . . . . ?
C8 C9 N1 C28 15.8(2) . . . . ?
C10 C9 N1 C28 -163.88(15) . . . . ?
C9 N1 C28 C29 -72.9(2) . . . . ?
C35 N1 C28 C29 123.47(16) . . . . ?
C9 N1 C28 C33 108.04(17) . . . . ?
C35 N1 C28 C33 -55.6(2) . . . . ?
C33 C28 C29 C30 -3.0(2) . . . . ?
N1 C28 C29 C30 177.92(14) . . . . ?
C28 C29 C30 C31 2.6(2) . . . . ?
C29 C30 C31 C32 0.2(2) . . . . ?
C29 C30 C31 C34 -176.89(15) . . . . ?
C30 C31 C32 C33 -2.5(2) . . . . ?
C34 C31 C32 C33 174.46(14) . . . . ?
C29 C28 C33 C32 0.7(2) . . . . ?
N1 C28 C33 C32 179.78(13) . . . . ?
C29 C28 C33 Ge1 -176.09(11) . . . . ?
N1 C28 C33 Ge1 2.96(18) . . . . ?
C31 C32 C33 C28 2.1(2) . . . . ?
C31 C32 C33 Ge1 178.53(11) . . . . ?
C9 N1 C35 C36 74.4(2) . . . . ?
C28 N1 C35 C36 -121.71(17) . . . . ?
C9 N1 C35 C40 -105.98(17) . . . . ?
C28 N1 C35 C40 57.9(2) . . . . ?
C40 C35 C36 C37 1.7(3) . . . . ?
N1 C35 C36 C37 -178.63(16) . . . . ?
C35 C36 C37 C38 -0.7(3) . . . . ?
C36 C37 C38 C39 -1.3(3) . . . . ?
C36 C37 C38 C41 179.10(19) . . . . ?
C37 C38 C39 C40 2.3(3) . . . . ?
C41 C38 C39 C40 -178.07(17) . . . . ?
C36 C35 C40 C39 -0.7(2) . . . . ?
N1 C35 C40 C39 179.63(14) . . . . ?
C36 C35 C40 Ge1 173.29(13) . . . . ?
N1 C35 C40 Ge1 -6.36(19) . . . . ?
C38 C39 C40 C35 -1.3(2) . . . . ?
C38 C39 C40 Ge1 -174.54(13) . . . . ?
C47 C42 C43 C44 0.8(2) . . . . ?
Ge1 C42 C43 C44 -177.07(12) . . . . ?
C42 C43 C44 C45 -1.0(2) . . . . ?
C43 C44 C45 C46 0.4(3) . . . . ?
C44 C45 C46 C47 0.3(3) . . . . ?
C45 C46 C47 C42 -0.5(3) . . . . ?
C43 C42 C47 C46 0.0(2) . . . . ?
Ge1 C42 C47 C46 177.76(13) . . . . ?
C53 C48 C49 C50 0.3(3) . . . . ?
Ge1 C48 C49 C50 -178.38(14) . . . . ?
C48 C49 C50 C51 -0.6(3) . . . . ?
C49 C50 C51 C52 0.2(3) . . . . ?
C50 C51 C52 C53 0.5(3) . . . . ?
C51 C52 C53 C48 -0.8(3) . . . . ?
C49 C48 C53 C52 0.4(3) . . . . ?
Ge1 C48 C53 C52 179.05(14) . . . . ?

_refine_diff_density_max         0.795
_refine_diff_density_min         -0.484
_refine_diff_density_rms         0.065

_shelx_res_file                  
;
TITL MPPzgBS
    MPPzg.res
    created by SHELXL-2016/6 at 11:30:20 on 22-Mar-2019
REM  Yadorkari-X generated
CELL 0.71073 14.0919 9.1097 36.2632 90.0000 100.4470 90.0000
ZERR 4.0 0.0002 0.0001 0.0006 0.0000 0.0020 0.0000
LATT 1
SYMM 1/2-X, 1/2+Y, 1/2-Z
REM  SPGR P21/n monoclinic
SFAC C H B N S Ge
UNIT 220 220 4 8 4 4
SIZE 0.25 0.13 0.08
TEMP -100.0
L.S. 40
FMAP 2
PLAN -20
ACTA
CONF
LIST 4
BOND $H
OMIT -10.000000 55.000000
OMIT   -2    0    2
OMIT   -1    0    5
OMIT    0    0    6
OMIT    1    1    1
OMIT    0    1    3
OMIT    2    0    2
OMIT   -1    1    1
OMIT   -2    0    4
OMIT    1    1    0
OMIT    2    0    0
OMIT    0    1    4
OMIT    1    1    2

ISOR 0.02 0.02 C23
ISOR 0.02 0.01 C54 N2
SIMU C54 C55 N2

WGHT    0.058200    1.639000
FVAR       0.79480
S1    5    0.496526    0.568624    0.313036    11.00000    0.02798    0.04198 =
         0.02338    0.01259    0.00276    0.00570
B1    3    0.587823    0.410713    0.390931    11.00000    0.02967    0.02315 =
         0.02138    0.00189    0.00019    0.00181
C1    1    0.619388    0.549373    0.331909    11.00000    0.02768    0.02680 =
         0.02438    0.00185    0.00378    0.00438
C2    1    0.681972    0.610964    0.310488    11.00000    0.03575    0.04073 =
         0.02945    0.01131    0.00770    0.00517
AFIX  43
H1    2    0.656819    0.659363    0.287595    11.00000   -1.20000
AFIX   0
C3    1    0.779909    0.601652    0.322484    11.00000    0.03447    0.04910 =
         0.04146    0.01350    0.01392    0.00326
AFIX  43
H2    2    0.822296    0.643986    0.307841    11.00000   -1.20000
AFIX   0
C4    1    0.817695    0.530621    0.355961    11.00000    0.02825    0.04492 =
         0.04252    0.00820    0.00584    0.00343
AFIX  43
H3    2    0.885499    0.524900    0.364319    11.00000   -1.20000
AFIX   0
C5    1    0.755754    0.469154    0.376658    11.00000    0.02990    0.03542 =
         0.03007    0.00640    0.00138    0.00519
AFIX  43
H4    2    0.782059    0.420040    0.399321    11.00000   -1.20000
AFIX   0
C6    1    0.654879    0.475707    0.365767    11.00000    0.02874    0.02559 =
         0.02371    0.00263    0.00206    0.00337
C7    1    0.432829    0.497541    0.346296    11.00000    0.02789    0.02622 =
         0.02035    0.00124    0.00186    0.00094
C8    1    0.332955    0.515251    0.336988    11.00000    0.02828    0.02951 =
         0.02035    0.00278   -0.00129    0.00117
AFIX  43
H5    2    0.305350    0.560451    0.313922    11.00000   -1.20000
AFIX   0
C9    1    0.273485    0.467023    0.361329    11.00000    0.02569    0.02854 =
         0.02238   -0.00231   -0.00147   -0.00327
C10   1    0.316859    0.396870    0.394867    11.00000    0.03018    0.03710 =
         0.02385    0.00544    0.00166   -0.00433
AFIX  43
H6    2    0.277969    0.362064    0.411849    11.00000   -1.20000
AFIX   0
C11   1    0.414968    0.378877    0.402978    11.00000    0.03145    0.03411 =
         0.02181    0.00635   -0.00075   -0.00140
AFIX  43
H7    2    0.441890    0.330139    0.425625    11.00000   -1.20000
AFIX   0
C12   1    0.478400    0.428531    0.379647    11.00000    0.02783    0.02666 =
         0.02017    0.00236    0.00013    0.00036
C13   1    0.631787    0.332221    0.429100    11.00000    0.02512    0.02826 =
         0.02107    0.00417   -0.00001    0.00105
C14   1    0.655336    0.415435    0.462158    11.00000    0.03414    0.02637 =
         0.02514    0.00229    0.00018    0.00222
C15   1    0.686671    0.344500    0.496264    11.00000    0.04942    0.03027 =
         0.02123   -0.00147   -0.00359    0.00142
AFIX  43
H8    2    0.701414    0.401375    0.518526    11.00000   -1.20000
AFIX   0
C16   1    0.696891    0.193420    0.498575    11.00000    0.04755    0.03082 =
         0.02131    0.00374   -0.00363    0.00317
C17   1    0.677242    0.112665    0.465554    11.00000    0.04464    0.02470 =
         0.02323    0.00289   -0.00180    0.00311
AFIX  43
H9    2    0.685950    0.009238    0.466566    11.00000   -1.20000
AFIX   0
C18   1    0.645157    0.179477    0.431072    11.00000    0.03027    0.02782 =
         0.02067    0.00076   -0.00098    0.00080
C19   1    0.648849    0.582133    0.460564    11.00000    0.04902    0.02629 =
         0.02745    0.00199   -0.00026    0.00303
AFIX  13
H10   2    0.630281    0.609825    0.433532    11.00000   -1.20000
AFIX   0
C20   1    0.746213    0.651562    0.474965    11.00000    0.06199    0.03027 =
         0.09041    0.00427   -0.00537   -0.00665
AFIX 137
H11   2    0.741583    0.758117    0.471369    11.00000   -1.50000
H12   2    0.794059    0.611801    0.461125    11.00000   -1.50000
H13   2    0.765977    0.629678    0.501716    11.00000   -1.50000
AFIX   0
C21   1    0.571772    0.642791    0.480448    11.00000    0.07369    0.03130 =
         0.06422    0.00006    0.02287    0.00986
AFIX 137
H14   2    0.587808    0.618722    0.507195    11.00000   -1.50000
H15   2    0.509275    0.599304    0.469676    11.00000   -1.50000
H16   2    0.568307    0.749638    0.477353    11.00000   -1.50000
AFIX   0
C22   1    0.728772    0.116969    0.536121    11.00000    0.07307    0.03453 =
         0.02022    0.00415   -0.00752    0.00389
AFIX  13
H17   2    0.735153    0.192874    0.556342    11.00000   -1.20000
AFIX   0
C23   1    0.824260    0.043974    0.538137    11.00000    0.06904    0.14930 =
         0.05170    0.05070   -0.00246    0.03676
AFIX 137
H18   2    0.820478   -0.027189    0.517655    11.00000   -1.50000
H19   2    0.841747   -0.006867    0.562228    11.00000   -1.50000
H20   2    0.873326    0.117995    0.535852    11.00000   -1.50000
AFIX   0
C24   1    0.653271    0.003768    0.543327    11.00000    0.08458    0.07574 =
         0.03494    0.02047    0.00164   -0.01369
AFIX 137
H21   2    0.645540   -0.071310    0.523654    11.00000   -1.50000
H22   2    0.591382    0.053113    0.543124    11.00000   -1.50000
H23   2    0.674773   -0.042645    0.567796    11.00000   -1.50000
AFIX   0
C25   1    0.627582    0.087165    0.395620    11.00000    0.04238    0.02896 =
         0.01999    0.00093   -0.00105    0.00122
AFIX  13
H24   2    0.598519    0.152904    0.374484    11.00000   -1.20000
AFIX   0
C26   1    0.721297    0.028513    0.386640    11.00000    0.05395    0.07795 =
         0.04519   -0.02271    0.01232    0.00322
AFIX 137
H25   2    0.763942    0.110705    0.383446    11.00000   -1.50000
H26   2    0.707885   -0.028928    0.363427    11.00000   -1.50000
H27   2    0.752735   -0.034207    0.407233    11.00000   -1.50000
AFIX   0
C27   1    0.557165   -0.037312    0.397282    11.00000    0.06514    0.05868 =
         0.03905   -0.01221    0.00436   -0.02718
AFIX 137
H28   2    0.542849   -0.086251    0.372837    11.00000   -1.50000
H29   2    0.497387    0.001929    0.403619    11.00000   -1.50000
H30   2    0.585714   -0.108122    0.416466    11.00000   -1.50000
AFIX   0
N1    4    0.173199    0.485943    0.353112    11.00000    0.02327    0.03879 =
         0.02159    0.00088   -0.00102   -0.00475
C28   1    0.124213    0.521666    0.315686    11.00000    0.02038    0.03078 =
         0.02206   -0.00057    0.00071    0.00085
C29   1    0.132117    0.661251    0.301143    11.00000    0.02651    0.02827 =
         0.03163   -0.00406    0.00146   -0.00307
AFIX  43
H31   2    0.168132    0.734994    0.316078    11.00000   -1.20000
AFIX   0
C30   1    0.087332    0.692393    0.264830    11.00000    0.02735    0.02550 =
         0.03269    0.00373    0.00489    0.00245
AFIX  43
H32   2    0.095249    0.786841    0.254700    11.00000   -1.20000
AFIX   0
C31   1    0.030922    0.588501    0.242786    11.00000    0.01970    0.03173 =
         0.02459    0.00268    0.00323    0.00530
C32   1    0.020336    0.451113    0.258353    11.00000    0.01914    0.02938 =
         0.02324   -0.00201    0.00174   -0.00040
AFIX  43
H33   2   -0.020005    0.380110    0.244087    11.00000   -1.20000
AFIX   0
C33   1    0.067834    0.415231    0.294579    11.00000    0.02084    0.02498 =
         0.02243    0.00144    0.00385    0.00147
C34   1   -0.012637    0.623815    0.202675    11.00000    0.02758    0.04251 =
         0.02712    0.00819    0.00213    0.00533
AFIX 137
H34   2    0.038679    0.630536    0.187773    11.00000   -1.50000
H35   2   -0.046908    0.717743    0.201688    11.00000   -1.50000
H36   2   -0.058001    0.546125    0.192486    11.00000   -1.50000
AFIX   0
C35   1    0.114806    0.431908    0.378963    11.00000    0.02443    0.03736 =
         0.02168    0.00003    0.00057    0.00204
C36   1    0.114269    0.506215    0.412288    11.00000    0.03780    0.04813 =
         0.02649   -0.00854    0.00033   -0.00236
AFIX  43
H37   2    0.151064    0.593428    0.417809    11.00000   -1.20000
AFIX   0
C37   1    0.059675    0.452446    0.437523    11.00000    0.04227    0.05982 =
         0.02198   -0.00727    0.00413    0.00819
AFIX  43
H38   2    0.060142    0.503189    0.460442    11.00000   -1.20000
AFIX   0
C38   1    0.004491    0.326443    0.430063    11.00000    0.03287    0.05588 =
         0.02382    0.00403    0.00681    0.00943
C39   1    0.003675    0.256081    0.395956    11.00000    0.02802    0.04034 =
         0.02567    0.00483    0.00533    0.00375
AFIX  43
H39   2   -0.035620    0.171591    0.389977    11.00000   -1.20000
AFIX   0
C40   1    0.059153    0.306410    0.370241    11.00000    0.02430    0.03221 =
         0.02096    0.00095    0.00236    0.00494
C41   1   -0.053605    0.267664    0.458059    11.00000    0.04856    0.08555 =
         0.03146    0.00612    0.01756    0.00201
AFIX 137
H40   2   -0.104814    0.337556    0.460703    11.00000   -1.50000
H41   2   -0.011200    0.254102    0.482404    11.00000   -1.50000
H42   2   -0.082433    0.173259    0.449206    11.00000   -1.50000
AFIX   0
GE1   6    0.057678    0.230658    0.320205    11.00000    0.02165    0.02451 =
         0.02056    0.00013    0.00345    0.00079
C42   1    0.167279    0.105418    0.317599    11.00000    0.02011    0.02583 =
         0.02739   -0.00123    0.00215   -0.00151
C43   1    0.191457    0.071839    0.282924    11.00000    0.02453    0.03509 =
         0.02871   -0.00021    0.00643   -0.00210
AFIX  43
H43   2    0.155716    0.114445    0.260779    11.00000   -1.20000
AFIX   0
C44   1    0.266912   -0.022832    0.280371    11.00000    0.02882    0.03552 =
         0.04394   -0.00599    0.01571   -0.00407
AFIX  43
H44   2    0.282035   -0.045986    0.256555    11.00000   -1.20000
AFIX   0
C45   1    0.320099   -0.083488    0.312455    11.00000    0.02232    0.02905 =
         0.06388   -0.00363    0.00970    0.00012
AFIX  43
H45   2    0.372115   -0.147907    0.310710    11.00000   -1.20000
AFIX   0
C46   1    0.297914   -0.050800    0.347057    11.00000    0.02831    0.03568 =
         0.04630    0.00237   -0.00641    0.00275
AFIX  43
H46   2    0.334830   -0.092304    0.369115    11.00000   -1.20000
AFIX   0
C47   1    0.221732    0.042633    0.349633    11.00000    0.03088    0.03362 =
         0.02822   -0.00199   -0.00174    0.00142
AFIX  43
H47   2    0.206466    0.064114    0.373520    11.00000   -1.20000
AFIX   0
C48   1   -0.060976    0.128592    0.300623    11.00000    0.02368    0.02888 =
         0.02343    0.00528    0.00422   -0.00137
C49   1   -0.149592    0.191452    0.302447    11.00000    0.02972    0.04247 =
         0.04857    0.00679    0.00986    0.00611
AFIX  43
H48   2   -0.152709    0.286731    0.312809    11.00000   -1.20000
AFIX   0
C50   1   -0.234464    0.113700    0.288927    11.00000    0.02161    0.07906 =
         0.06658    0.02807    0.00833    0.00118
AFIX  43
H49   2   -0.295181    0.156390    0.290384    11.00000   -1.20000
AFIX   0
C51   1   -0.230967   -0.023185    0.273626    11.00000    0.04259    0.06918 =
         0.05214    0.01792   -0.00379   -0.02912
AFIX  43
H50   2   -0.289017   -0.074838    0.264457    11.00000   -1.20000
AFIX   0
C52   1   -0.143846   -0.085343    0.271568    11.00000    0.05482    0.04561 =
         0.04847   -0.00107    0.00388   -0.02324
AFIX  43
H51   2   -0.141262   -0.179997    0.260799    11.00000   -1.20000
AFIX   0
C53   1   -0.059508   -0.010424    0.285162    11.00000    0.03581    0.03454 =
         0.03795   -0.00230    0.00595   -0.00556
AFIX  43
H52   2    0.000736   -0.055075    0.283890    11.00000   -1.20000
AFIX   0
C54   1    0.980477    0.837833    0.374922    11.00000    0.25084    0.10337 =
         0.08213    0.01615    0.00541   -0.00508
AFIX 137
H53   2    0.930264    0.893726    0.358540    11.00000   -1.50000
H54   2    0.986802    0.740664    0.364025    11.00000   -1.50000
H55   2    1.042064    0.890196    0.377432    11.00000   -1.50000
AFIX   0
C55   1    0.954012    0.821254    0.411956    11.00000    0.10940    0.11959 =
         0.10794    0.01701   -0.00430   -0.00332
N2    4    0.938540    0.819443    0.442771    11.00000    0.12416    0.27521 =
         0.11550    0.05767    0.02676   -0.00492

HKLF 4 1 1 0 0 0 1 0 0 0 1


REM  MPPzgBS
REM R1 =  0.0339 for    9279 Fo > 4sig(Fo)  and  0.0384 for all   10418 data
REM    550 parameters refined using     30 restraints

END

WGHT      0.0582      1.6390

REM Highest difference peak  0.795,  deepest hole -0.484,  1-sigma level  0.065
Q1    1   0.6955  0.1743  0.5635  11.00000  0.05    0.45
Q2    1   0.0570  0.2620  0.3487  11.00000  0.05    0.33
Q3    1   0.6178  0.3708  0.4113  11.00000  0.05    0.31
Q4    1   0.4589  0.4781  0.3645  11.00000  0.05    0.29
Q5    1   0.1161  0.5949  0.3109  11.00000  0.05    0.28
Q6    1   0.5284 -0.0632  0.4170  11.00000  0.05    0.28
Q7    1   0.8654  0.0344  0.5235  11.00000  0.05    0.27
Q8    1   0.1409  0.5116  0.3331  11.00000  0.05    0.27
Q9    1   0.6225  0.4498  0.3763  11.00000  0.05    0.26
Q10   1   0.7970  0.5627  0.3378  11.00000  0.05    0.26
Q11   1   0.0546  0.4312  0.2754  11.00000  0.05    0.25
Q12   1   0.6546  0.5015  0.4627  11.00000  0.05    0.25
Q13   1   0.6655  0.3838  0.4804  11.00000  0.05    0.25
Q14   1   0.1881  0.0605  0.3314  11.00000  0.05    0.25
Q15   1   0.0552  0.6418  0.2565  11.00000  0.05    0.23
Q16   1   0.5012  0.6389  0.3280  11.00000  0.05    0.23
Q17   1   0.0944  0.6828  0.2863  11.00000  0.05    0.23
Q18   1   0.6378  0.5262  0.3527  11.00000  0.05    0.23
Q19   1   0.0055  0.6126  0.2246  11.00000  0.05    0.23
Q20   1   0.3797  0.4785  0.3388  11.00000  0.05    0.23
;
_shelx_res_checksum              77573
